# Supplementary material for: Characterization of Terpene Synthases Reveals the Diversity of Terpenoids in Andrographis paniculata
Source: Molecules. 2025 May 18;30(10):2208. doi: 10.3390/molecules30102208 (PMC12114178; doi:10.3390/molecules30102208)
Supplement: Supplementary file 1 [file molecules-30-02208-s001.zip]

Archive with 4 entries (4 files):
- Supplimentary Information ApTPS.pdf
- Table S1 The information of ApTPSs and AtTPS.xlsx
- Table S2 Primers used in this study.xlsx
- Table S3 Homology matrix of sub-a ApTPS.xlsx
