# Supplementary material for: Characterization of Terpene Synthases Reveals the Diversity of Terpenoids in Andrographis paniculata
Source: Molecules. 2025 May 18;30(10):2208. doi: 10.3390/molecules30102208 (PMC12114178; doi:10.3390/molecules30102208)
Supplement: Supplementary file 1 [file molecules-30-02208-s001.zip › Table S1 The information of ApTPSs and AtTPS.xlsx]

## Sheet: RAN-seq data of ApTPSs
Gene name	Gene Bank No.	gene id	sprot_Top_BLASTX_hit_id	sprot_Top_BLASTX_hit_desp	sprot_Top_BLASTX_hit		sprot_Top_BLASTX_hit	TrEMBL_Top_BLASTP_hit	TrEMBL_Top_BLASTP_hit	Pfam		KEGG	gene_ontology_blast	gene_ontology_blast	scaffold	start	end	strand	scaffold
ApTPS1	AFH53507	MRNA_004986_1	KSA	KSA_PEA	Ent-copalyl diphosphate synthase, chloroplastic;	KSA_PEA	Ent-copalyl diphosphate synthase, chloroplastic;	G1FKD1_ANDPA	G1FKD1_ANDPA	PF00432.18^Prenyltrans^Prenyltransferase and squalene oxidase repeat`PF01397.18^Terpene_synth^Terpene synthase, N-terminal domain`PF03936.13^Terpene_synth_C^Terpene synthase family, metal binding domain	.	.	GO:0009507^cellular_component^chloroplast`GO:0009905^molecular_function^ent-copalyl diphosphate synthase activity`GO:0000287^molecular_function^magnesium ion binding`GO:0010333^molecular_function^terpene synthase activity`GO:0009686^biological_process^gibberellin biosynthetic process	GO:0003824^molecular_function^catalytic activity`GO:0010333^molecular_function^terpene synthase activity`GO:0016829^molecular_function^lyase activity`GO:0008152^biological_process^metabolic process`GO:0000287^molecular_function^magnesium ion binding	scaffold6	173010	178022	+	6
ApTPS2	AFH53508	MRNA_006692_2	KSA	KSA_PEA	Ent-copalyl diphosphate synthase, chloroplastic;	KSA_PEA	Ent-copalyl diphosphate synthase, chloroplastic;	V9MGN6_SALMI	V9MGN6_SALMI	PF01397.18^Terpene_synth^Terpene synthase, N-terminal domain`PF03936.13^Terpene_synth_C^Terpene synthase family, metal binding domain	.	.	GO:0009507^cellular_component^chloroplast`GO:0009905^molecular_function^ent-copalyl diphosphate synthase activity`GO:0000287^molecular_function^magnesium ion binding`GO:0010333^molecular_function^terpene synthase activity`GO:0009686^biological_process^gibberellin biosynthetic process	GO:0010333^molecular_function^terpene synthase activity`GO:0016829^molecular_function^lyase activity`GO:0008152^biological_process^metabolic process`GO:0000287^molecular_function^magnesium ion binding	scaffold60	327997	342468	-	2
ApTPS3	MK577730	MRNA_001354_1	CPS2	CLDS_TOBAC	Copal-8-ol diphosphate hydratase, chloroplastic;	CLDS_TOBAC	Copal-8-ol diphosphate hydratase, chloroplastic;	B8PQ84_SALMI	B8PQ84_SALMI	PF00432.18^Prenyltrans^Prenyltransferase and squalene oxidase repeat`PF01397.18^Terpene_synth^Terpene synthase, N-terminal domain`PF03936.13^Terpene_synth_C^Terpene synthase family, metal binding domain	.	.	GO:0009507^cellular_component^chloroplast`GO:0016836^molecular_function^hydro-lyase activity`GO:0000287^molecular_function^magnesium ion binding`GO:0010333^molecular_function^terpene synthase activity`GO:1902243^biological_process^copal-8-ol diphosphate(3-) biosynthetic process`GO:1902247^biological_process^geranylgeranyl diphosphate catabolic process	GO:0003824^molecular_function^catalytic activity`GO:0010333^molecular_function^terpene synthase activity`GO:0016829^molecular_function^lyase activity`GO:0008152^biological_process^metabolic process`GO:0000287^molecular_function^magnesium ion binding	scaffold31	2097891	2103368	+	7
ApTPS4	MK577731	MRNA_004113_1	KSA	KSA_PEA	Ent-copalyl diphosphate synthase, chloroplastic;	KSA_PEA	Ent-copalyl diphosphate synthase, chloroplastic;	A0A022S1C8_ERYGU	A0A022S1C8_ERYGU	PF01397.18^Terpene_synth^Terpene synthase, N-terminal domain`PF03936.13^Terpene_synth_C^Terpene synthase family, metal binding domain	.	.	GO:0009507^cellular_component^chloroplast`GO:0009905^molecular_function^ent-copalyl diphosphate synthase activity`GO:0000287^molecular_function^magnesium ion binding`GO:0010333^molecular_function^terpene synthase activity`GO:0009686^biological_process^gibberellin biosynthetic process	GO:0010333^molecular_function^terpene synthase activity`GO:0016829^molecular_function^lyase activity`GO:0008152^biological_process^metabolic process`GO:0000287^molecular_function^magnesium ion binding	scaffold12	1181155	1185434	+	60
ApTPS5	KY979588	MRNA_000323_1	KSB	KSB_CUCMA	Ent-kaur-16-ene synthase, chloroplastic;	KSB_CUCMA	Ent-kaur-16-ene synthase, chloroplastic;	R9UM66_9LAMI	R9UM66_9LAMI	PF01397.18^Terpene_synth^Terpene synthase, N-terminal domain`PF03936.13^Terpene_synth_C^Terpene synthase family, metal binding domain	.	.	GO:0009507^cellular_component^chloroplast`GO:0009899^molecular_function^ent-kaurene synthase activity`GO:0000287^molecular_function^magnesium ion binding`GO:0009686^biological_process^gibberellin biosynthetic process	GO:0010333^molecular_function^terpene synthase activity`GO:0016829^molecular_function^lyase activity`GO:0008152^biological_process^metabolic process`GO:0000287^molecular_function^magnesium ion binding	scaffold1	5271900	5276606	-	31
ApTPS6	KY979589	MRNA_017648_1	ABS	CABS_TOBAC	Cis-abienol synthase, chloroplastic;	CABS_TOBAC	Cis-abienol synthase, chloroplastic;	A0A022Q474_ERYGU	A0A022Q474_ERYGU	PF00432.18^Prenyltrans^Prenyltransferase and squalene oxidase repeat`PF01397.18^Terpene_synth^Terpene synthase, N-terminal domain`PF03936.13^Terpene_synth_C^Terpene synthase family, metal binding domain	.	KEGG:ag:CCD33019	GO:0009507^cellular_component^chloroplast`GO:0016838^molecular_function^carbon-oxygen lyase activity, acting on phosphates`GO:0000287^molecular_function^magnesium ion binding`GO:0010333^molecular_function^terpene synthase activity`GO:1902246^biological_process^cis-abienol biosynthetic process`GO:1902242^biological_process^copal-8-ol diphosphate(3-) catabolic process	GO:0003824^molecular_function^catalytic activity`GO:0010333^molecular_function^terpene synthase activity`GO:0016829^molecular_function^lyase activity`GO:0008152^biological_process^metabolic process`GO:0000287^molecular_function^magnesium ion binding	scaffold22	1389711	1392838	+	12
ApTPS7	KY979590	MRNA_017697_1	ABS	CABS_TOBAC	Cis-abienol synthase, chloroplastic;	CABS_TOBAC	Cis-abienol synthase, chloroplastic;	A0A022Q474_ERYGU	A0A022Q474_ERYGU	PF00432.18^Prenyltrans^Prenyltransferase and squalene oxidase repeat`PF01397.18^Terpene_synth^Terpene synthase, N-terminal domain`PF03936.13^Terpene_synth_C^Terpene synthase family, metal binding domain	.	KEGG:ag:CCD33019	GO:0009507^cellular_component^chloroplast`GO:0016838^molecular_function^carbon-oxygen lyase activity, acting on phosphates`GO:0000287^molecular_function^magnesium ion binding`GO:0010333^molecular_function^terpene synthase activity`GO:1902246^biological_process^cis-abienol biosynthetic process`GO:1902242^biological_process^copal-8-ol diphosphate(3-) catabolic process	GO:0003824^molecular_function^catalytic activity`GO:0010333^molecular_function^terpene synthase activity`GO:0016829^molecular_function^lyase activity`GO:0008152^biological_process^metabolic process`GO:0000287^molecular_function^magnesium ion binding	scaffold22	1394242	1398208	+	1
ApTPS8	MK577732	MRNA_008164_1	SBS	SBS_SOLHA	Santalene and bergamotene synthase, chloroplastic;	SBS_SOLHA	Santalene and bergamotene synthase, chloroplastic;	A0A022Q474_ERYGU	A0A022Q474_ERYGU	PF16740.2^SKA2^Spindle and kinetochore-associated protein 2`PF01397.18^Terpene_synth^Terpene synthase, N-terminal domain`PF03936.13^Terpene_synth_C^Terpene synthase family, metal binding domain	.	KEGG:ag:ACJ38409`KO:K15798	GO:0009507^cellular_component^chloroplast`GO:0000287^molecular_function^magnesium ion binding`GO:0010333^molecular_function^terpene synthase activity	GO:0008017^molecular_function^microtubule binding`GO:0007059^biological_process^chromosome segregation`GO:0051301^biological_process^cell division`GO:0000940^cellular_component^condensed chromosome outer kinetochore`GO:0005876^cellular_component^spindle microtubule`GO:0010333^molecular_function^terpene synthase activity`GO:0016829^molecular_function^lyase activity`GO:0008152^biological_process^me…	scaffold32	705089	714812	-	22
ApTPS9	MK577733	MRNA_017775_1	ABS	CABS_TOBAC	Cis-abienol synthase, chloroplastic;	CABS_TOBAC	Cis-abienol synthase, chloroplastic;	A0A022Q474_ERYGU	A0A022Q474_ERYGU	PF00432.18^Prenyltrans^Prenyltransferase and squalene oxidase repeat`PF01397.18^Terpene_synth^Terpene synthase, N-terminal domain`PF03936.13^Terpene_synth_C^Terpene synthase family, metal binding domain`PF01397.18^Terpene_synth^Terpene synthase, N-terminal domain`PF03936.13^Terpene_synth_C^Terpene synthase family, metal binding domain	.	KEGG:ag:CCD33019	GO:0009507^cellular_component^chloroplast`GO:0016838^molecular_function^carbon-oxygen lyase activity, acting on phosphates`GO:0000287^molecular_function^magnesium ion binding`GO:0010333^molecular_function^terpene synthase activity`GO:1902246^biological_process^cis-abienol biosynthetic process`GO:1902242^biological_process^copal-8-ol diphosphate(3-) catabolic process	GO:0003824^molecular_function^catalytic activity`GO:0010333^molecular_function^terpene synthase activity`GO:0016829^molecular_function^lyase activity`GO:0008152^biological_process^metabolic process`GO:0000287^molecular_function^magnesium ion binding	scaffold22	1400831	1408249	+	22
ApTPS10	MK577734	MRNA_017788_1	ABS	CABS_TOBAC	Cis-abienol synthase, chloroplastic;	CABS_TOBAC	Cis-abienol synthase, chloroplastic;	A0A022Q474_ERYGU	A0A022Q474_ERYGU	PF00432.18^Prenyltrans^Prenyltransferase and squalene oxidase repeat`PF01397.18^Terpene_synth^Terpene synthase, N-terminal domain`PF03936.13^Terpene_synth_C^Terpene synthase family, metal binding domain	.	KEGG:ag:CCD33019	GO:0009507^cellular_component^chloroplast`GO:0016838^molecular_function^carbon-oxygen lyase activity, acting on phosphates`GO:0000287^molecular_function^magnesium ion binding`GO:0010333^molecular_function^terpene synthase activity`GO:1902246^biological_process^cis-abienol biosynthetic process`GO:1902242^biological_process^copal-8-ol diphosphate(3-) catabolic process	GO:0003824^molecular_function^catalytic activity`GO:0010333^molecular_function^terpene synthase activity`GO:0016829^molecular_function^lyase activity`GO:0008152^biological_process^metabolic process`GO:0000287^molecular_function^magnesium ion binding	scaffold22	1423457	1426951	-	32
ApTPS11	MK577735	MRNA_000617_1	TPS7	TPS7_PHYDL	Trans-alpha-bergamotene synthase;	TPS7_PHYDL	Trans-alpha-bergamotene synthase;	I7FMZ3_9LAMI	A0A022QGL7_ERYGU	PF01397.18^Terpene_synth^Terpene synthase, N-terminal domain`PF03936.13^Terpene_synth_C^Terpene synthase family, metal binding domain	.	.	GO:0000287^molecular_function^magnesium ion binding`GO:0010334^molecular_function^sesquiterpene synthase activity`GO:1901940^biological_process^(-)-exo-alpha-bergamotene biosynthetic process`GO:0045339^biological_process^farnesyl diphosphate catabolic process`GO:0016114^biological_process^terpenoid biosynthetic process	GO:0010333^molecular_function^terpene synthase activity`GO:0016829^molecular_function^lyase activity`GO:0008152^biological_process^metabolic process`GO:0000287^molecular_function^magnesium ion binding	scaffold1	5887057	5889239	-	22
ApTPS12	MK577736	MRNA_002641_1	TPS6	TPS6_PHYDL	Beta-caryophyllene synthase;	TPS6_PHYDL	Beta-caryophyllene synthase;	E5GAF4_VITVI	E5GAF4_VITVI	PF01397.18^Terpene_synth^Terpene synthase, N-terminal domain`PF03936.13^Terpene_synth_C^Terpene synthase family, metal binding domain	.	.	GO:0000287^molecular_function^magnesium ion binding`GO:0010334^molecular_function^sesquiterpene synthase activity`GO:1901937^biological_process^beta-caryophyllene biosynthetic process`GO:0045339^biological_process^farnesyl diphosphate catabolic process`GO:0016114^biological_process^terpenoid biosynthetic process	GO:0010333^molecular_function^terpene synthase activity`GO:0016829^molecular_function^lyase activity`GO:0008152^biological_process^metabolic process`GO:0000287^molecular_function^magnesium ion binding	scaffold105	30296	33252	+	22
ApTPS13	MK577737	MRNA_004399_2	EAS3	5EAS_TOBAC	5-epi-aristolochene synthase;	5EAS_TOBAC	5-epi-aristolochene synthase;	K4BSC1_SOLLC	K4BSC1_SOLLC	PF01397.18^Terpene_synth^Terpene synthase, N-terminal domain`PF03936.13^Terpene_synth_C^Terpene synthase family, metal binding domain	.	KEGG:ag:AAA19216`KO:K15804	GO:0005737^cellular_component^cytoplasm`GO:0000287^molecular_function^magnesium ion binding`GO:0010333^molecular_function^terpene synthase activity`GO:0016114^biological_process^terpenoid biosynthetic process	GO:0010333^molecular_function^terpene synthase activity`GO:0016829^molecular_function^lyase activity`GO:0008152^biological_process^metabolic process`GO:0000287^molecular_function^magnesium ion binding	scaffold6	3179291	3182574	-	1
ApTPS14	MK577738	MRNA_004495_1	TPS32	TPS32_SOLLC	Viridiflorene synthase	VTSS1_HYOMU	Vetispiradiene synthase 1;	A0A022QVZ5_ERYGU	A0A022QVZ5_ERYGU	PF01397.18^Terpene_synth^Terpene synthase, N-terminal domain`PF03936.13^Terpene_synth_C^Terpene synthase family, metal binding domain	.	KEGG:ag:AAA86337`KO:K14182	GO:0005737^cellular_component^cytoplasm`GO:0000287^molecular_function^magnesium ion binding`GO:0034003^molecular_function^vetispiradiene synthase activity`GO:0016114^biological_process^terpenoid biosynthetic process	GO:0010333^molecular_function^terpene synthase activity`GO:0016829^molecular_function^lyase activity`GO:0008152^biological_process^metabolic process`GO:0000287^molecular_function^magnesium ion binding	scaffold6	3158555	3164070	-	105
ApTPS15	MK577739	MRNA_005509_4	TPGAS	TPGAS_POGCB	Germacrene A synthase;	TPGAS_POGCB	Germacrene A synthase;	T1RRI5_9LAMI	T1RRI5_9LAMI	PF01397.18^Terpene_synth^Terpene synthase, N-terminal domain`PF03936.13^Terpene_synth_C^Terpene synthase family, metal binding domain	.	.	GO:0005829^cellular_component^cytosol`GO:0034005^molecular_function^germacrene-A synthase activity`GO:0000287^molecular_function^magnesium ion binding`GO:0010334^molecular_function^sesquiterpene synthase activity`GO:0045338^biological_process^farnesyl diphosphate metabolic process`GO:0051762^biological_process^sesquiterpene biosynthetic process`GO:0016114^biological_process^terpenoid biosynthetic…	GO:0010333^molecular_function^terpene synthase activity`GO:0016829^molecular_function^lyase activity`GO:0008152^biological_process^metabolic process`GO:0000287^molecular_function^magnesium ion binding	scaffold33	1162709	1166326	-	6
ApTPS16	MK577740	MRNA_006325_1	5EAS4	5EAS4_NICAT	Probable 5-epi-aristolochene synthase 4;	5EAS4_NICAT	Probable 5-epi-aristolochene synthase 4;	A0A022QVZ5_ERYGU	A0A022QVZ5_ERYGU	PF01397.18^Terpene_synth^Terpene synthase, N-terminal domain`PF03936.13^Terpene_synth_C^Terpene synthase family, metal binding domain	.	.	GO:0005737^cellular_component^cytoplasm`GO:0000287^molecular_function^magnesium ion binding`GO:0010333^molecular_function^terpene synthase activity`GO:0006952^biological_process^defense response`GO:0016114^biological_process^terpenoid biosynthetic process	GO:0010333^molecular_function^terpene synthase activity`GO:0016829^molecular_function^lyase activity`GO:0008152^biological_process^metabolic process`GO:0000287^molecular_function^magnesium ion binding	scaffold2	1158266	1161952	+	6
ApTPS17	MK577741	MRNA_006328_1	TPSCM	TPSCM_MENPI	Cis-muuroladiene synthase;	TPSCM_MENPI	Cis-muuroladiene synthase;	A0A022QVZ5_ERYGU	A0A022QVZ5_ERYGU	PF01397.18^Terpene_synth^Terpene synthase, N-terminal domain`PF03936.13^Terpene_synth_C^Terpene synthase family, metal binding domain	.	KEGG:ag:CAH10288`KO:K15809	GO:0005737^cellular_component^cytoplasm`GO:0000287^molecular_function^magnesium ion binding`GO:0010333^molecular_function^terpene synthase activity`GO:0006952^biological_process^defense response`GO:0016114^biological_process^terpenoid biosynthetic process	GO:0010333^molecular_function^terpene synthase activity`GO:0016829^molecular_function^lyase activity`GO:0008152^biological_process^metabolic process`GO:0000287^molecular_function^magnesium ion binding	scaffold2	1151106	1153311	+	33
ApTPS18	MK577742	MRNA_006352_1	CDS	GCS1_OCIBA	Gamma-cadinene synthase;	GCS1_OCIBA	Gamma-cadinene synthase;	A0A022QVZ5_ERYGU	A0A022QVZ5_ERYGU	PF01397.18^Terpene_synth^Terpene synthase, N-terminal domain`PF03936.13^Terpene_synth_C^Terpene synthase family, metal binding domain	.	.	GO:0000287^molecular_function^magnesium ion binding`GO:0010333^molecular_function^terpene synthase activity`GO:0016114^biological_process^terpenoid biosynthetic process	GO:0010333^molecular_function^terpene synthase activity`GO:0016829^molecular_function^lyase activity`GO:0008152^biological_process^metabolic process`GO:0000287^molecular_function^magnesium ion binding	scaffold2	1169265	1172513	+	2
ApTPS19	MK577743	MRNA_006383_3	TPSCM	TPSCM_MENPI	Cis-muuroladiene synthase;	TPSCM_MENPI	Cis-muuroladiene synthase;	A0A022QV90_ERYGU	A0A022QV90_ERYGU	PF01397.18^Terpene_synth^Terpene synthase, N-terminal domain`PF03936.13^Terpene_synth_C^Terpene synthase family, metal binding domain	.	KEGG:ag:CAH10288`KO:K15809	GO:0005737^cellular_component^cytoplasm`GO:0000287^molecular_function^magnesium ion binding`GO:0010333^molecular_function^terpene synthase activity`GO:0006952^biological_process^defense response`GO:0016114^biological_process^terpenoid biosynthetic process	GO:0010333^molecular_function^terpene synthase activity`GO:0016829^molecular_function^lyase activity`GO:0008152^biological_process^metabolic process`GO:0000287^molecular_function^magnesium ion binding	scaffold2	1137792	1140956	+	2
ApTPS20	MK577744	MRNA_007456_1	Oc15	TPS2_ANTMA	Tricyclene synthase Oc15, chloroplastic;	TPS2_ANTMA	Tricyclene synthase Oc15, chloroplastic;	A0A022R132_ERYGU	A0A022R132_ERYGU	PF01397.18^Terpene_synth^Terpene synthase, N-terminal domain`PF03936.13^Terpene_synth_C^Terpene synthase family, metal binding domain	.	.	GO:0009570^cellular_component^chloroplast stroma`GO:0000287^molecular_function^magnesium ion binding`GO:0050551^molecular_function^myrcene synthase activity`GO:0010333^molecular_function^terpene synthase activity`GO:0007623^biological_process^circadian rhythm`GO:0008152^biological_process^metabolic process`GO:0016114^biological_process^terpenoid biosynthetic process	GO:0010333^molecular_function^terpene synthase activity`GO:0016829^molecular_function^lyase activity`GO:0008152^biological_process^metabolic process`GO:0000287^molecular_function^magnesium ion binding	scaffold55	149713	152138	+	2
ApTPS21	MK577745	MRNA_008194_1	TPS32	TPS32_SOLLC	Viridiflorene synthase	TPS32_SOLLC	Viridiflorene synthase	A0A022Q2W5_ERYGU	A0A022Q2W5_ERYGU	PF01397.18^Terpene_synth^Terpene synthase, N-terminal domain`PF03936.13^Terpene_synth_C^Terpene synthase family, metal binding domain	ENOG410YBXH^synthase	KEGG:sly:101264071	GO:0005737^cellular_component^cytoplasm`GO:0016838^molecular_function^carbon-oxygen lyase activity, acting on phosphates`GO:0000287^molecular_function^magnesium ion binding`GO:0010334^molecular_function^sesquiterpene synthase activity`GO:0045339^biological_process^farnesyl diphosphate catabolic process`GO:0051762^biological_process^sesquiterpene biosynthetic process`GO:0016114^biological_process^…	GO:0010333^molecular_function^terpene synthase activity`GO:0016829^molecular_function^lyase activity`GO:0008152^biological_process^metabolic process`GO:0000287^molecular_function^magnesium ion binding	scaffold32	600509	602626	+	55
ApTPS22	MK577746	MRNA_009029_1	SCS	SCS_SALOF	1,8-cineole synthase, chloroplastic;	ATESY_VITVI	(-)-alpha-terpineol synthase;	W6A2K5_ERYLE	W6A2K5_ERYLE	PF01397.18^Terpene_synth^Terpene synthase, N-terminal domain`PF03936.13^Terpene_synth_C^Terpene synthase family, metal binding domain	.	KEGG:vvi:100232956`KO:K18108	GO:0000287^molecular_function^magnesium ion binding`GO:0010333^molecular_function^terpene synthase activity`GO:0016114^biological_process^terpenoid biosynthetic process	GO:0010333^molecular_function^terpene synthase activity`GO:0016829^molecular_function^lyase activity`GO:0008152^biological_process^metabolic process`GO:0000287^molecular_function^magnesium ion binding	scaffold70	1650198	1657838	+	32
ApTPS23	MK577747	MRNA_012135_6	EAS3	5EAS_TOBAC	5-epi-aristolochene synthase;	5EAS_TOBAC	5-epi-aristolochene synthase;	A0A022QVZ5_ERYGU	A0A022QVZ5_ERYGU	PF01397.18^Terpene_synth^Terpene synthase, N-terminal domain`PF03936.13^Terpene_synth_C^Terpene synthase family, metal binding domain	.	KEGG:ag:AAA19216`KO:K15804	GO:0005737^cellular_component^cytoplasm`GO:0000287^molecular_function^magnesium ion binding`GO:0010333^molecular_function^terpene synthase activity`GO:0016114^biological_process^terpenoid biosynthetic process	GO:0010333^molecular_function^terpene synthase activity`GO:0016829^molecular_function^lyase activity`GO:0008152^biological_process^metabolic process`GO:0000287^molecular_function^magnesium ion binding	scaffold42	1266440	1269927	+	70
ApTPS24	MK577748	MRNA_013041_1	GES	GERS_OCIBA	Geraniol synthase, chloroplastic;	GERS_OCIBA	Geraniol synthase, chloroplastic;	E9JGT2_PHYDL	E9JGT2_PHYDL	PF01397.18^Terpene_synth^Terpene synthase, N-terminal domain`PF03936.13^Terpene_synth_C^Terpene synthase family, metal binding domain	.	.	GO:0009507^cellular_component^chloroplast`GO:0016787^molecular_function^hydrolase activity`GO:0000287^molecular_function^magnesium ion binding`GO:0030145^molecular_function^manganese ion binding`GO:0042803^molecular_function^protein homodimerization activity`GO:0010333^molecular_function^terpene synthase activity`GO:0033383^biological_process^geranyl diphosphate metabolic process`GO:0016114^biolo…	GO:0010333^molecular_function^terpene synthase activity`GO:0016829^molecular_function^lyase activity`GO:0008152^biological_process^metabolic process`GO:0000287^molecular_function^magnesium ion binding	scaffold103	995156	1002727	-	42
ApTPS25	MK577749	MRNA_013483_1	TPS11	TPS11_RICCO	Probable terpene synthase 11;	TPS11_RICCO	Probable terpene synthase 11;	R4YVJ8_COFAR	R4YVJ8_COFAR	PF01397.18^Terpene_synth^Terpene synthase, N-terminal domain`PF03936.13^Terpene_synth_C^Terpene synthase family, metal binding domain	.	KEGG:rcu:RCOM_1764780`KO:K15086	GO:0000287^molecular_function^magnesium ion binding`GO:0010333^molecular_function^terpene synthase activity	GO:0010333^molecular_function^terpene synthase activity`GO:0016829^molecular_function^lyase activity`GO:0008152^biological_process^metabolic process`GO:0000287^molecular_function^magnesium ion binding	scaffold10	2108481	2111913	+	103
ApTPS26	MK577750	MRNA_013488_1	TPS11	TPS11_RICCO	Probable terpene synthase 11;	TPS11_RICCO	Probable terpene synthase 11;	I1VSB0_OLEEU	I1VSB0_OLEEU	PF01397.18^Terpene_synth^Terpene synthase, N-terminal domain`PF03936.13^Terpene_synth_C^Terpene synthase family, metal binding domain	.	KEGG:rcu:RCOM_1764780`KO:K15086	GO:0000287^molecular_function^magnesium ion binding`GO:0010333^molecular_function^terpene synthase activity	GO:0010333^molecular_function^terpene synthase activity`GO:0016829^molecular_function^lyase activity`GO:0008152^biological_process^metabolic process`GO:0000287^molecular_function^magnesium ion binding	scaffold10	2028409	2032893	-	10
ApTPS27	MK577751	MRNA_013561_4	TPS11	TPS11_RICCO	Probable terpene synthase 11;	TPS11_RICCO	Probable terpene synthase 11;	I1VSB0_OLEEU	I1VSB0_OLEEU	PF01397.18^Terpene_synth^Terpene synthase, N-terminal domain`PF03936.13^Terpene_synth_C^Terpene synthase family, metal binding domain	.	KEGG:rcu:RCOM_1764780`KO:K15086	GO:0000287^molecular_function^magnesium ion binding`GO:0010333^molecular_function^terpene synthase activity	GO:0010333^molecular_function^terpene synthase activity`GO:0016829^molecular_function^lyase activity`GO:0008152^biological_process^metabolic process`GO:0000287^molecular_function^magnesium ion binding	scaffold10	2068111	2072622	-	10
ApTPS28	MK577752	MRNA_013582_1	TPS11	TPS11_RICCO	Probable terpene synthase 11;	TPS11_RICCO	Probable terpene synthase 11;	L0HQE3_VALOF	L0HQE3_VALOF	PF01397.18^Terpene_synth^Terpene synthase, N-terminal domain`PF03936.13^Terpene_synth_C^Terpene synthase family, metal binding domain	.	KEGG:rcu:RCOM_1764780`KO:K15086	GO:0000287^molecular_function^magnesium ion binding`GO:0010333^molecular_function^terpene synthase activity	GO:0010333^molecular_function^terpene synthase activity`GO:0016829^molecular_function^lyase activity`GO:0008152^biological_process^metabolic process`GO:0000287^molecular_function^magnesium ion binding	scaffold10	1990667	1993616	-	10
ApTPS29	MK577753	MRNA_015399_1	TPS6	TPS6_PHYDL	Beta-caryophyllene synthase;	TPS6_PHYDL	Beta-caryophyllene synthase;	E2E2N8_ORIVU	E5GAF4_VITVI	PF01397.18^Terpene_synth^Terpene synthase, N-terminal domain`PF03936.13^Terpene_synth_C^Terpene synthase family, metal binding domain	.	.	GO:0000287^molecular_function^magnesium ion binding`GO:0010334^molecular_function^sesquiterpene synthase activity`GO:1901937^biological_process^beta-caryophyllene biosynthetic process`GO:0045339^biological_process^farnesyl diphosphate catabolic process`GO:0016114^biological_process^terpenoid biosynthetic process	GO:0010333^molecular_function^terpene synthase activity`GO:0016829^molecular_function^lyase activity`GO:0008152^biological_process^metabolic process`GO:0000287^molecular_function^magnesium ion binding	scaffold7	325600	327761	-	10
ApTPS30	MK577754	MRNA_015425_1	TPS6	TPS6_PHYDL	Beta-caryophyllene synthase;	TPS6_PHYDL	Beta-caryophyllene synthase;	A0A068UDW2_COFCA	A0A068UDW2_COFCA	PF01397.18^Terpene_synth^Terpene synthase, N-terminal domain`PF03936.13^Terpene_synth_C^Terpene synthase family, metal binding domain	.	.	GO:0000287^molecular_function^magnesium ion binding`GO:0010334^molecular_function^sesquiterpene synthase activity`GO:1901937^biological_process^beta-caryophyllene biosynthetic process`GO:0045339^biological_process^farnesyl diphosphate catabolic process`GO:0016114^biological_process^terpenoid biosynthetic process	GO:0010333^molecular_function^terpene synthase activity`GO:0016829^molecular_function^lyase activity`GO:0008152^biological_process^metabolic process`GO:0000287^molecular_function^magnesium ion binding	scaffold7	363230	365245	+	7
ApTPS31	MK577755	MRNA_013503_1	TPS11	TPS11_RICCO	Probable terpene synthase 11;	TPS11_RICCO	Probable terpene synthase 11;	R4YVJ8_COFAR	R4YVJ8_COFAR	PF01397.18^Terpene_synth^Terpene synthase, N-terminal domain`PF03936.13^Terpene_synth_C^Terpene synthase family, metal binding domain	.	KEGG:rcu:RCOM_1764780`KO:K15086	GO:0000287^molecular_function^magnesium ion binding`GO:0010333^molecular_function^terpene synthase activity	GO:0010333^molecular_function^terpene synthase activity`GO:0016829^molecular_function^lyase activity`GO:0008152^biological_process^metabolic process`GO:0000287^molecular_function^magnesium ion binding	scaffold10	2017941	2020862	+	10
ApTPS32	MK577756	MRNA_016427_4	TPS32	TPS32_SOLLC	Viridiflorene synthase	TPS32_SOLLC	Viridiflorene synthase	A0A022QYI0_ERYGU	A0A022QYI0_ERYGU	PF01397.18^Terpene_synth^Terpene synthase, N-terminal domain`PF03936.13^Terpene_synth_C^Terpene synthase family, metal binding domain	ENOG410YBXH^synthase	KEGG:sly:101264071	GO:0005737^cellular_component^cytoplasm`GO:0016838^molecular_function^carbon-oxygen lyase activity, acting on phosphates`GO:0000287^molecular_function^magnesium ion binding`GO:0010334^molecular_function^sesquiterpene synthase activity`GO:0045339^biological_process^farnesyl diphosphate catabolic process`GO:0051762^biological_process^sesquiterpene biosynthetic process`GO:0016114^biological_process^…	GO:0010333^molecular_function^terpene synthase activity`GO:0016829^molecular_function^lyase activity`GO:0008152^biological_process^metabolic process`GO:0000287^molecular_function^magnesium ion binding	scaffold11	994189	1000253	+	11
ApTPS33	MK577757	MRNA_020563_2	TPGAS	TPGAS_POGCB	Germacrene A synthase;	TPGAS_POGCB	Germacrene A synthase;	Q5D1Y6_PERFR	Q5D1Y6_PERFR	PF01397.18^Terpene_synth^Terpene synthase, N-terminal domain`PF03936.13^Terpene_synth_C^Terpene synthase family, metal binding domain	.	.	GO:0005829^cellular_component^cytosol`GO:0034005^molecular_function^germacrene-A synthase activity`GO:0000287^molecular_function^magnesium ion binding`GO:0010334^molecular_function^sesquiterpene synthase activity`GO:0045338^biological_process^farnesyl diphosphate metabolic process`GO:0051762^biological_process^sesquiterpene biosynthetic process`GO:0016114^biological_process^terpenoid biosynthetic…	GO:0010333^molecular_function^terpene synthase activity`GO:0016829^molecular_function^lyase activity`GO:0008152^biological_process^metabolic process`GO:0000287^molecular_function^magnesium ion binding	scaffold16	1096047	1099782	+	16
ApTPS34	MK577758	MRNA_020690_1	SCS	SCS_SALOF	1,8-cineole synthase, chloroplastic;	MYRS_OCIBA	Beta-myrcene synthase, chloroplastic;	C0KL19_9LAMI	C0KL19_9LAMI	PF01397.18^Terpene_synth^Terpene synthase, N-terminal domain`PF03936.13^Terpene_synth_C^Terpene synthase family, metal binding domain	.	.	GO:0009507^cellular_component^chloroplast`GO:0000287^molecular_function^magnesium ion binding`GO:0050551^molecular_function^myrcene synthase activity`GO:0016114^biological_process^terpenoid biosynthetic process	GO:0010333^molecular_function^terpene synthase activity`GO:0016829^molecular_function^lyase activity`GO:0008152^biological_process^metabolic process`GO:0000287^molecular_function^magnesium ion binding	scaffold16	3867002	3869814	+	16
ApTPS35	MK577759	MRNA_020705_2	BPPS	BPPS_SALOF	(+)-bornyl diphosphate synthase, chloroplastic;	BPPS_SALOF	(+)-bornyl diphosphate synthase, chloroplastic;	C0KWV4_9LAMI	T1RRR9_9LAMI	PF01397.18^Terpene_synth^Terpene synthase, N-terminal domain`PF03936.13^Terpene_synth_C^Terpene synthase family, metal binding domain	.	KEGG:ag:AAC26017`KO:K15098	GO:0009507^cellular_component^chloroplast`GO:0047926^molecular_function^geranyl-diphosphate cyclase activity`GO:0000287^molecular_function^magnesium ion binding`GO:0010333^molecular_function^terpene synthase activity`GO:0046211^biological_process^(+)-camphor biosynthetic process	GO:0010333^molecular_function^terpene synthase activity`GO:0016829^molecular_function^lyase activity`GO:0008152^biological_process^metabolic process`GO:0000287^molecular_function^magnesium ion binding	scaffold16	3874495	3877114	+	16
ApTPS36	MK577760	MRNA_015607_1	TPS6	TPS6_PHYDL	Beta-caryophyllene synthase;	TPS6_PHYDL	Beta-caryophyllene synthase;	A0A068UDW2_COFCA	A0A068UDW2_COFCA	PF01397.18^Terpene_synth^Terpene synthase, N-terminal domain`PF03936.13^Terpene_synth_C^Terpene synthase family, metal binding domain	.	.	GO:0000287^molecular_function^magnesium ion binding`GO:0010334^molecular_function^sesquiterpene synthase activity`GO:1901937^biological_process^beta-caryophyllene biosynthetic process`GO:0045339^biological_process^farnesyl diphosphate catabolic process`GO:0016114^biological_process^terpenoid biosynthetic process	GO:0010333^molecular_function^terpene synthase activity`GO:0016829^molecular_function^lyase activity`GO:0008152^biological_process^metabolic process`GO:0000287^molecular_function^magnesium ion binding	scaffold7	342081	344096	-
ApTPS37	MK577761	MRNA_016366_1	EAS	5EAS_CAPAN	5-epiaristolochene synthase;	5EAS_CAPAN	5-epiaristolochene synthase;	A0A022QYI0_ERYGU	A0A022QYI0_ERYGU	PF01397.18^Terpene_synth^Terpene synthase, N-terminal domain`PF03936.13^Terpene_synth_C^Terpene synthase family, metal binding domain	.	.	GO:0005737^cellular_component^cytoplasm`GO:0000287^molecular_function^magnesium ion binding`GO:0010333^molecular_function^terpene synthase activity`GO:0006952^biological_process^defense response`GO:0016114^biological_process^terpenoid biosynthetic process	GO:0010333^molecular_function^terpene synthase activity`GO:0016829^molecular_function^lyase activity`GO:0008152^biological_process^metabolic process`GO:0000287^molecular_function^magnesium ion binding	scaffold11	1057053	1061078	-
ApTPS38	MK577762	MRNA_016419_1	TPS31	TPS31_SOLLC	Viridiflorene synthase;	TPS31_SOLLC	Viridiflorene synthase;	R4I3I0_TOBAC	R4I3I0_TOBAC	PF01397.18^Terpene_synth^Terpene synthase, N-terminal domain`PF03936.13^Terpene_synth_C^Terpene synthase family, metal binding domain	ENOG410YBXH^synthase	KEGG:sly:100820700`KO:K18117	GO:0005737^cellular_component^cytoplasm`GO:0000287^molecular_function^magnesium ion binding`GO:0010333^molecular_function^terpene synthase activity`GO:0016114^biological_process^terpenoid biosynthetic process	GO:0010333^molecular_function^terpene synthase activity`GO:0016829^molecular_function^lyase activity`GO:0008152^biological_process^metabolic process`GO:0000287^molecular_function^magnesium ion binding	scaffold11	1041025	1043771	+
ApTPS39	MK577763	MRNA_012799_1	NES2	NES2_FRAAN	(3S,6E)-nerolidol synthase 2, chloroplastic/mitochondrial;	NES2_FRAAN	(3S,6E)-nerolidol synthase 2, chloroplastic/mitochondrial;	H6WBC5_VITVI	F6H895_VITVI	PF01397.18^Terpene_synth^Terpene synthase, N-terminal domain`PF03936.13^Terpene_synth_C^Terpene synthase family, metal binding domain	.	.	GO:0009507^cellular_component^chloroplast`GO:0005739^cellular_component^mitochondrion`GO:0000287^molecular_function^magnesium ion binding`GO:0010333^molecular_function^terpene synthase activity`GO:0016114^biological_process^terpenoid biosynthetic process	GO:0010333^molecular_function^terpene synthase activity`GO:0016829^molecular_function^lyase activity`GO:0008152^biological_process^metabolic process`GO:0000287^molecular_function^magnesium ion binding	scaffold3	2593184	2595575	+

## Sheet: The genome  sequence  of ApTPSs
gene id
MRNA_004986_1	AAAATGAAATAAAAACACAAGTGAAGTGAATGGGTGGAAATTATTTAGAAATGTATCTGTTTCTGTCTTTTCTTCTAGTGCTGCCATTTTCCCTCTCTCCTCTGCTTTTAAAACCCCCCATTCTCTTCTCTCTCTCCCTCTGTCTCTCTCTCCCTCAGTGGTCGCTCAGTATTTCTCGTTTCAGCACCCCATTTCCCTCGTCCAAACATGCCTTTGTTTTCCCTCCTCGGATCATCCCCCTCCCCGCCGCCCCAGCTCTATATTCCGGCAGCATCTCCTTTTCCTCGCACCTCCGGTAGGCAGCGCCGGCTCTCTCTCTCTCTCTCCCTCACACACACACACACACACCGGGCAAACAAAAACAAACGAAGTTATGTTTCGAGGTCTCCTGCTTTTGTC…
MRNA_006692_2	GGGTTCCTTTCACTCTATAAATGTGTAGTTTTGCTTTCGCGTTTTTCTTCTCAATGTAATCAAACACCAGCATCCTCTCTAACTTCCCTTTCTCCTCCCTTAATAGCCATGTCCTCCTTGTTATTCCACCAACCGCTCTGCCTTCACCAGCCGCTGCACCGCCGTGGTTCTCCGCACGCTCTTTCCAACGCCGGTACTGATCGATTTTTTGTTTGTATATTTATGTTGATTTGTAATTGCGGATTTCTAATTGCTTGCAGTTAGTGCTAATGATTTTGAATTTTCGTTTTGTGCTTGATTTTGCTTCTAATTGATAGGTGCTTTCCAGTATCTGAAATCTGTTGGTTCCACTTGTCGGATTTTGGAATGCAATGCGGCGTACAAACCTCATGCAGAAGG…
MRNA_001354_1	GCGCCCCTCTATCGGTACCCCGCCCCTCTATCGGTACCCCTCTATATATATATATATGTATGTATCTATGACCAAACCCATTAAGAGTATTATTTCGATCAAAATGGGTTTTGGGGCAACTCTGAAGCTAAACTCTAAGTATATTTCTCCACCATATCTTTTACCCAATTCCACAAGTCTTCGTCGTTCTCCATCTTTCTACTGTAAGTAATATTATTCGAAACATTTTGTATAGTTATAAAATTTTAATAAAATTATATATATATATATATTTTTCAATTAATTAAATTTAATTTCAAGTGGGGTGGTGGGGTGCAGGTGGATCATCATATTCATGGTTGAGCAGTAGACAAAATGCAGCACTGAAATCTCATCAAAACCCTAAACCATATAACCTAA…
MRNA_004113_1	GCACAGTGACCGTCTTCACTGATTCATTCACTAAAATATTTCCACTCTCTCTCTCTCTATAAATATATGTGTAACTACTCCACTGATTCCAATTCATTTCCAATAACGTTGCTTTACTCTCGTTAATTAATTAAAAAACTGACTCAAGCTCACAGCGGGCCTGCTTCCATGGCGTCTGCATTTGCTCCTCTACAGTCCCTTCTTCCGTCGACGCTGCTCGGCGCTTCTCCGGCGAGCAGGCGCGCCGCCGCAGGTAAATTTGTTTTTTTTTTTTTTTTATTTATTTTTTCTGTGGATGGATTTATTGATTTCTTTTAATGGCGTTGATTGTACGTACTGTAGGCGTTTTTCAACCTTCGAAAGCTTCTGGTTTGTCGACTTTCCAATGCCGTGCAGTGC…
MRNA_000323_1	GGCTCATTGATTCTCCTCCTCCTCCTCCATTTCTGTCCAAGGTGGAGACAGGGACCCATCCCATCCTGCATTCACTATTTTAATATCCATTATGCTTTTTAATTTTTCCTGCTTTCTGATAAAATTGGTTCTCATGCGGATCGTATTTTCCTCTTTTTTGGTTTTAGTTATTCGGTGAAGCGGCTGGTCGTCAGGGTGGTGGATTCTGAGTGGATAGTCATCACGGCGCCGTAATCGCCATGTCTCTTCAGCTCTCAGCTTCTGTTTGTTTTGGCCGCAAGGAGACGCATTACCGCTCCTGCTTTTCTCGCGTTTCAGGTACAGATTTTCGAATCTTTCCATGTGCCTGGAGTTGGAGTGGAACTCATTGTTTGTTGCTTTTTAGCTTCTCGTCCACTT…
MRNA_017648_1	ATGGTGCCGGCCGGGGAATATTCCGGCAGGCCTAGGCCTCGTTTTCAGCAGTGCCTCCAATGGGTAATGGAAAACCAGAATGGGGACGGGTCATGGGGACTCAATCCAGGTCACCCCTCCCTCGTTAAGGACTCACTTTCACGCACTCTGGCATGCGTCCTCGCCCTCCGGACATGGAACCTCGGCCACCGCCTTCTCCGACAAGGTAGTGAACTAACATGTTTAATGTCTGCAAATCCTAGATCTCTGTATTACAGTGATGTGTGTTGGATTTTGATTTTGTTTGAATTGTAGGTTTGGATTATATTGGATCAAATGCTTGGGCTACCTCTTCTGCTGATCAGATATCTCCAATTGGATTTAATATCGTGTTTCCCGCCATGGTTGATCATGCTCTCG…
MRNA_017697_1	ATGTCATCAGCCAACGGCTATCACTTTAATCCTCTGCAGCAGGCAATCCACAATTCGCCTCGTATGTATCCATCTGTGTATCTTTCTATATGTCTGTATACGTGCATATATTTATATGCATATATATATATATATATATCGTGGACATTTTTCCAGGAGGCAGCAGATCGGGTGGACTAACCAAATGCATACCAAAGGTTGCTTCAGTACTAAACCAGAATCCCAGAAAGTTGAATCAAGATTACTACAAGGAGAGGATTCGAAAGAGGCTGTGTGATGTTAAGCTGGAAGTTTCGCCGTCTGCGTATGATACGGCTTGGGTGGCGATGGTGCCGGGGCTGGGGGAATACTCCGGAAGGCCTAGGCCTCGTTTCGAGCAGTGCCTCCAATGGGTAATGG…
MRNA_008164_1	ATGGAGCACAATCAAGCAGTAGATGGGCTTCTGACGCTGTTTTCGAAAGCAAATCGTGATTTATCTCTGGTTCATAACAAGCTCTACAAAGAATTTCAACAAGTCTATCCCGAAAATGTGCGCCGAATCCCGTTATGTTTCTCTCCTCTCTTTTTCACTGAAATATCAATTTACTTGTTTTGTGTTACTTGATTTGGAAATTGGAACTTTGGTTTCACTGCTTCGACGGTTTCTCCATAGGCAAATCCGATGAAACTGGTTGCAAGGTTGAAAAAGATAGAGGAGGAAATGTCGTCGTTGAAGGACCAATGTCGCGAACTTCTTGCCGCAAAGCAGGTAATTGTCTCAAATGTGCTCTTCTGATCCTGCAATGGTAGATTGTAAGTTTTCTAGGAGTTA…
MRNA_017775_1	ATGTCAGCAGCTAACGGCCATCACTTCAATCCTCTTCAGCAGGCACTCAACAATTCTCCTGGTATGTATCTGTGTATCTTTCTATATGTGTGTACATGCATATATGTATATATATAGATATATATATATCGTGGTTAAGTCATTTCTTCAGGAGGTGGCAGATTCGGTGGACCAACAAAATGCATCCCGAAGGTTGCTTCAGTACTGAACCAGAACCCCGGGAAGTTGAATCAAGATTACTACAAGGAGAGGATTAGAAAGAGGCTGTGTGATGTTAAGCTGGAAGTGTCGCCGTCTGCGTATGATACGGCGTGGGTGGCAATGGTACCGGGGCTGGGAGAATACTCCGGCAGGCCTCGTTTCCAGAAGTGCCTTGAATGGGTAATGGAAAACCAGAAT…
MRNA_017788_1	ATGAATTTATTTGTGAAATTAGCCCATAAACGTGAGTGTGCATTGATGCACGTACCAACTTACACGGTCTTTCATCTATATTTGAAGCCGTCCGCCGTTGATTGTACTTGTATCCCTCCACAAATAATATAAAAAAAATAATAATAATAATGTCATCGGCTGCCCGAGCCGTCGTTTTAATCCTCCTCTGCACCAGGAAAATTCAACGAGTATGGGAGAAATTAATCTCTTTATATATATATATATATATATGTAAATGGACGTTGATGCTATTTGTTTGAATTTCTCCAGGAGGCGGGAGATTGGGAAGACGAACGAAATCCATTGTAAAGCTTCCATCAGAGCCTGCCCGGAAGTTGGATCAAGATTACTACAAGGAGAAGATTCGAAAGAGTTTGA…
MRNA_000617_1	ATGCATGTAATTAATAACTGGGGAGTTATCATCAAAATTCGAGAAATCCAGGAAAAAGAACTGGTGGAGCAAGCAGAGAAGCTAAAATGGCTGGTGCAAGTAATGATCGACGCCGCTGAACATCTCTCCGACAAACTTGACCTCATCGACACCCTGCAAAGACTCGATCTCTCCAACCAATTCTCCGATGCTGTCGGGAGATTGCTGGACGACATTTTTGCTAATTATAATAATCAAGATAGTAATGGATTCATAGTACTGCAAGAAAACCTAGACTTACATATCACTGCTCTCCAGTTTAGACTCCTCAGACAACATGGACACCATGTCCCTCAAGGTAATCTATATATATATATATATATGGTGTTACGAATCTGTATGTAATTAATCAATGGCTGT…
MRNA_002641_1	ATGCATGCATTAGCAGTTCATAATTTGGAGAATGTTCGTCGATCTGTCACATATCACCCAACCATTTGGGGAGACAAGTTTCTATCATACGGTCCTAATACTCATGTGGTAATATATATAGCTGTTATTTTCAAGCTGTGTCACATGTTGATTCATTTTAATGGCTCTTACCTTAACAAATTATACATACACATTGAGCAGGAGAGTTCAAGCGGCAACGAAGAGGAGGAGCTTCAGAAACTGAAGGAGGAAGTGAAGAAACTATTGGCTGCAACACCAAACGATACACTGCAGAAACTAGAGCTCATTGATGCACTACAACGCCTGGGAGTGGCCTACCATTTCGAGAAAGACATTGATGAATCCTTAAAGATTGTCTATGAGAGTTACATACAAGGC…
MRNA_004399_2	ATGGCCGCCGCCTGTCGCCGCCGCTCCAAATCAGCTCCAGGTAACATTACACTAATACATAAATACATATATATATATATATAGGAATTAAGTAGTTTGTAATTAAGTTAGTATGATCTCGTAAATATGTGTTAAGAAAGGATCCGGACTTAAACACTGTCTATAGAGCTGGCAACGAGTTGTATCGGATTGAATACTTTAAACGGGTTAAATGATTCAACTCTAATTCGACCCGTTTATTATCGTGTTCGAGTTCATATTGAATTGTATTGATCCGTATACATAATTAAGCTGAAATCTTTAATTTAAATTCAATTATTTTTTGTCACATTGTTGTGTTATGTTAGTTTTTGTTGTTTCTAATGTAACGTGTACGCACACTAAATTAGATAGTTGTTG…
MRNA_004495_1	CTTTCTCATTCACAGAGAGGTAGTAATGAACCACAGAAGTTGGATCTGGTCGGACATTACAATCAGCAAGGATCCTAAGGGGGGCTAGCAACTGAAAAGATTCCATAAATGCAGAACCATTTGACTATATATAATATTACCCACATATGTGTATGTATGTATGTATGTATGTATGTATGTATGTGTGTGTGTATGCATGCATATCTTATATATATATATGTGTGTGTGTGTATGAATGTGTGTGTAAGCATTAATTTAGGTGCAGAAAAAAAGTAAATCTCAACACTACTGATATAAAGGTAATCTTCGAGAACAGCAAACACGCATACACATAAAAACACAGAGGCCAAGGAGAGAGCCATACCCATATATGGCTTTGCTTGATACTGCTTTGAAGCC…
MRNA_005509_4	AAAAAGCAAAAAATGAGTTTTGGATTGTTAACTGTCTTAACATCAAAGCTATGTAATACATACATGTATGGATCGGAGAGCTTCTTCCAACTAATTCTCTCTCTCTATATATATGTGCGTCTCTTAATCATTTTTCTACAAAAGCTACATTCATTTTTGCCCATACCTTATAACTACACACAGGAATCCATGGCTTCTTCCCCGAATCACTTTCGTCGTCCATTAGCCAATTTCTCTCCAAGCTTGTGGGGTGAACACTTCCTCAAACATAATTTTGATTCTCAGGTAGGTGTAATAATCTTTTAATGCATTTTATTATAATTACTATTAGTTAACGAAATTATGTTGTATGTGTAGGTTCTGGAAAAACACAAGAAAGAAATTGAAGGGTTTAAGGAT…
MRNA_006325_1	ATGGCTAAAGAATTAGCGCTGCCATCGTCTCCTTCAGATGATCAGATCCTACGGCGGAGGCTTCCCGTTGAAAAATTTGAAGCCTCTATGTGGGCTGATACTTTCACTGCATTCTCTTTCGATATTCAGGTCTGTGTTTAGTTTACATGTCTGTCAATATATATATATATATGAGTTTTTTGTATATATTTATAGTGAAGTTCGATTTCCTTTTTGGAATTTTAGGCACAAGAAAAGCGTTCCAAAGCCATCGAATCTCTCAAGGAAAAAGTTAGAGAAATGATCATTGCTGGAGGAAGTGAACTGAATGAGAAGCTAATATTAATCGATACCGTGGAGCGTTTAGGATTGGCGTATCACTTTAAGCATGAAATCGAGGAGCAGCTCGAAAGCATTGCT…
MRNA_006328_1	ATGGCTGGAAAATTTGTGCAGGCAACTTATCCTTCAGATGATATCAGCCGGCGGAGGCTTCCCATCGAAAAATTTGCACCGAGTATCTGGGCTGATACTTTCACTTCATTCTCCTTCGATATTCAGGTATCATATTATGGGACATAAACACGATGAATGCAAGCATGATTATACATTTGTAAAGTTCGATATTTTTTGGGGTTGCAGGCACAAGAAAAGCGTTCCAAAGCCATCGAATCTCTCAAGGAAAAAGTTAGAGAAATGATCATTGCTGGAGGAAGTAATCATGAACTGAATGAGAAGCTAATATTAATCGATACCGTGGAGCGTTTAGGATTGGCGTATCACTTTAAGCATGAAATCGAGGAGCAACTCGAAAGCATCGCTAGCAATCTCTCG…
MRNA_006352_1	CACAACAAATATAAATACCGATCATCACAAATCAACACGTCCATTACAACAACATTACATCGATAATTACAATGGCCCATGAATTTGTGCTGCAATCTTCTCCTTCGGATGCGATCCTTGAGCGGAGGCTTCCCGTCCAAAAATTTGAACCTTGTATCTGGGCTGATACTTTCACTGCATTTTCTTTCGATGTTCAGGTCTCTCTCTCTCTCTCTCTCTCTCTCTCTCTCTCTATATATATATATATTTATGTGAGTGATTGTATATTTGTAATGAAGTTCGATTTATTTTGGCGTTTTAGGCGCAAGAAGAGCGTTCCAAAGCCATCGAAGCACTCAAGGAAAAAGTTAGAGATTTGCTAATTGCTGGAGGACATAATGCACTGGATGATAAGTTAAT…
MRNA_006383_3	TATTGCTTTACAATGGCCGGAAAATTTGTAGAGGCAACTTATCCTTCATATGATATCCACCTGCGAAGACTTCCAGTCGAAAAATTTGCACCAAGTATCTGGGCTGATACTTTCACTTCATTCTCTTTCGATGTTAAGGTCTGTTGTATGATTATGTTTGTCTCCTTCACTCTCTATGTTTCTGTCTATGTAGCTCTCTCTCTCTCTCTATATATATACATATGAGTGATTGTAATTTGTATATATTTGTAGTTGTTGAGATATTTTAGATATTAGGTAGATTTATATTTAGATTTGATCTAGATTACTTAAATTTGACTTTATCTCTGTTTTGTATCGCCTATATATAAGCCCTTATTTTGATGATGATCAATTAAGACAATCTCATTATTTTTCCCT…
MRNA_007456_1	ATGATGAATCTCTTCCATCCTCGATTTGATTATCATCGTCATCATCATCCTAGTTTCATCCCCAACTCCAAACCCCTAATTTCCCTTCATCGTCCTTGCAGTCGCCTCGCCACTCCTGTCAAGGCATATATATATATGTATATACACATAATTTAATTGGGCTTTACATATATATATATATATATATCGTATATGATAAAATTATAATATGATATGCAGGAGGATTACGAGATGAGAGTGGAGGAGCTGAGGCAGTACTTGGAGGGCAGCCATGGACAAAAACATAGTTTGGTGATGGTAGATGCAATCCACAGGTTGGGACTCACCAACCAATATCGAAGCCAGATTAATGCTGCAATCCTAAACCACCATTACAGCTTCCAAACAAAATCACAGTCA…
MRNA_008194_1	ATGAGAGAGCAGGAGGCGGAATTCTACGCCGGAGAAATCGAAGCTCTGACGGAGAAGGTGAGAGCGATGATCGTCTCCGGCGACGGCGCCGGACGCGTCGAAGAGAAATTGAACTTAATCGAAAAAATCGAACGTCTCGGAATTGGGTATCATTTTGCCGAAGAAATTGAGGAACAAGTCCTCAATTTTCACGGCGCCGCCGTCACCGCCGGCGATCTGAACACCGTCGCGCTTACCTTCAGGTTGCTCAGACAGCACGGCCATCGCATCTCTTCTGGTACCCAAAATTAAAATAAAAATAAAAAAGTATACTAATTTCATGTAATACAAAAACCCTAATCCTTAATTTTATTCATAATTTTTCAGGAATCTTCCAGAAGTTCATCGGAGACGACGGCG…
MRNA_009029_1	ATGGATCTCGGGCGAATGGCGCAGTATATGTACCAACATGGAGATGGCCATGGAATCCAGAAACAGCCTCAGATCAAGAACAGGATTTCATCTCTGCTTTTTCACCCTATTGATCAGTAAATTCGACACAGTACATTTGGATATAGGGAATATCATTTATTGGTATCTACATTTTACTCGATAGTTCACTTTGTGATAGTGAAAATAATGTATAAGAACTGGTTTGAGTTTGTTCACCGGTGGTGTTCTTTTTCTTTCTTTTTTATTTATTTATTATCTAATCTTTCATTACCACAAAAGAAAGTCCATTTGTCTTAACAAGTTATCTTTACAAAAAAAAATATATATTATGTCACAGAATTCTTCTTCCGGACAACATCAGATTCTCCAACATTTGAC…
MRNA_012135_6	AAATTTAATAAAACTTGATGGCTATGGCTATGGCTTTTACCTGTTCTTGGAGCCTTCTTCTCCCTAATTATTCAAAACCCATTTTTCACTACGTAGGGAAAAGAGGTGAAGCCTTGTCCTTCCGTACATTACATCGAAATAAATCTAAGCATGAATCAAACCTTGTAAAGTTTAATAAAATGTTAAAGCATCAAGATGACAGGAGTTTGCATTTTCTGTCGAGAACCACCATTCCCAAGGCTGCTTCCGACAATGGCGACAACCTTGTGTTCGAAGAACCGATTATCCGACAAACCAAGGATCATCCTGCAAGTTTCTGGAATGATGCTTTGTTTTCTGCCCCAAATCAGGTTATGTTCCTACTGGCTTCGATTTTTAATTTTCTTGATCCATATATAT…
MRNA_013041_1	ATGGCTTGTTCATTCGGCACCACCTTATACCGTAGCTGCCCAACGCCGCCGCGGCCGGAGCTTTGGCCTGCCCGTCCACGTCGCCGCCTTTGCATGTCGTCTTCGGTCAGAATCGTGGTGCCGCCGCCACCGGTCATCACGAGTTACGATGTGCTGCGCAAATACATACGTCAGCCATCGATGGTTTGTCTTCCTCATTTGTAAAGCAACACGGGCGTGTTATGCTTTTTGATCCTTATGTCTTTTTAAACGAGTGATTCTATGGGCTTGTTTACCAATATTTCATTTCCCGACATAATTCCTAATATATATATTTTGTATTTTTATAAAAAGTTAATATTTAATATAAAATATTACTCCCTCCGTCCTAGATACTATGTCCACGTTGTCGTTTCTGTC…
MRNA_013483_1	CAAAAATCTGTTCTTCCCCTCCAGCCCTCCTCTCTACTATTGCCGCCGGTAATCGCCGCCTCACTTTAATTAATTATATTATTTCATGCCCAAAATTTCAAATCAAATAGGCGAAATTGTTTATGATTCACTTGTAGTTTGAAAAGCAGTTAACATTCTCCTATTTAGAAATTGCATGAATCTTTTAAATAATATTGTTCAAAATATCGTTTTTAGGGGTTTATGTGCAATTCTTTTGAAGATACAAAAGAGTCTTTTGCAAATATATTCACATTTTTTTCAACATATTTTACAATAGTTTGAGTACAAATCCACATAATATTTATTTATTTTATGGATATCTTCATCTATTTGTATTTAGTGGTTTAATTAGTACTTGCAGACAACCTTGAATCATAG…
MRNA_013488_1	TTACAATTACTGCACATCATCCTTTTCCTCATCTTCATTATATTCATCTTCTTACAACCTCGTGCACTCCCAACTCATCCTGGCCGTCAGATCACCTGTTCGAATACGCTCCACGCTGCAGATCATCAATGGCTCTATCCAACATTCGTCTCCGGTAACTTGCATGAATAATTATACAGCATTCTTTAATTACTAAATTTTTTTGGCAAAATTGTTTATAATTATCTGAGATTTGAAAAGTTAAAAATATTGCATAGAATCTCTAATGTCACATTTACCTTTTGCGCGTCATTGTATTTAACATTAAAAATATCTTGATATTTTATTAATTTAAGGATAAACTGTTTTTTAGTCCCTCAACTGGACCCCCTTATCATTTTAGTCCCGTAAGTGGAGTCT…
MRNA_013561_4	ATGGCTAAACCATCTTCTGTAAATTCCACCATAGCCATTGAGGAGATCCAAGAAAGGACAAGAAGAACTCTGCAGAGAGGATTGGATCCAACGGCTGCGATGAAGTTGATCGACACCCTTCAATGGCTGGGAATCTCTTATCATTATGAAGAAGAGATTGAATTCTGGTTGGAGAAATTACAGCATTGGGATGCTGGAGAAGATGACTTACATGCCGCAGCTTTACGCTTTCGACTGCTTCGACAAAATGCAAGGCCTGTTAGCTCTGGTAATTCTTTTCTATTCCTAGTTATATTTGGAGGAATGTTTAGATGTTCAGGTGTTGCTTAGAGTTTAGATAAAGTATAATTAGTAAGTAATTAAAAAATATAATAGTAAAAATAATTATTGTATAGTAAA…
MRNA_013582_1	ATGGAACGTAGGGAATTCCATGCCAATAGCTCTCTCAAGCCCTCCATAACTTCAGTAATGGATTCCTTTTTCAATTACTGCTCTTGTATATACCATGTCGATCACGACCATAATTTACTTTTTTCTTTTTTTTTTTGGGATAACACGAGCATCAGTTACTTAGTTTTAAACTAGGGCTTTTCCAGAGAAATATTTTGATTCTACATATTTTATCATGAAAAAACTTTAAATCATTTATCATGTAGTGTTTAATTATTAAGTTTGCCTGTTATTGTTATGTAGTACTCTTCAGGTGATGTTAATGTACACAATCAGTATAAAAATGACAAACAAAGTTACAAAAATGGAATTACGGGTTTTTTATTTTATTTCAAATAAAAAAAATACTAACATTTAATA…
MRNA_015399_1	ATGGAGATGTATGCATCGACAGTTCAAAGTTTGGAGGATGTTCGTCGATCTGTAAAATATCACCCAACCATTTGGGGAGACAAGTTTCTATCATATGCTTCAGCTCATGAGGTAATATATTGTGATTTCATTCTGCTCTTACTTTAACAAATTATTATACATATATCTTATTACACATTGAGCAGGAAAGTTCGAGAAGCAACGAAGAGGAAGAGCTTCAGAAACTGAAGGAAGAAGTGAAAAAACTACTTTCTGCAACACCAAATGATTCACTGCATAAACTAGAGCTCATCGATGCAATACAACGCCTGGGAGTGGGCTACCATTTCGAGAAAGAAATCGATGAAACCTTAAAGATTGTCTATGATTCTTATCTACAAGGTCACAAGAAAGATACTA…
MRNA_015425_1	ATGGAAATCGCAGCGCCGGCCCTTTCGAGTTTGGAGGATGATCGTCGATCTCTAACGTACCATGCCACGGTTTGGGGGGACTATTTTCTCTCCTATGGATCGGTATGTCCATAATTCATTAGCATCTTTACTTGCATTTTGTTTATTTAATTTGGTTCTTATCTTAATACAATATTGTTAAAATTCGAGTAGGAGATGATGAATGCCGACGATGGTAAGCTCGAGACGCTTAAAGAACACGTGAGGAAGCTCTTGGACGCAACGCCTAATAATTCGTTGCATAAATTGGAATTGATCGACACAGTGCAAAGGCTTGGAGTGGGCTACCATTTCCAAAATGAGATCGAGGGGTCGTTGAAGGAAGTGTACGATGCTTATGCCAAAGGTGGATTCAACGAT…
MRNA_013503_1	ATGGAAGAACTGAAAGAAAAAACAAGAAGGACTCTAGGAAGAGATTTGGATCCAATGGCTGCAATGAAGCTGATTGACACCCTCCAATGGCTAGGAATTTCCTATCAGTACGAGGAAGAGATTGATTTCTGGTTGGAGAAACTACAACATTGGGAAGCTCCTGAACATGATTTACAAGCCACAGCTATACGTTTTCGACTACTTAGACAAAATGCAAGGCCAGTTAACTCGGGTATTGTACAACCTTAATTTACTTTATATATATTCAGTTCCATTTTTCTTCAATATTTGGAAAAAAAAATAAAATCTGAAATTGATGGGGTGTTTATTTTTCCAAATGTATCAATTATAACCTTTTTGTACTCAAATTATTGGCAGATATCTTCACAAAATTCATGG…
MRNA_016427_4	TATTCATATAAATTAAATGAGTATTCGATTTTCCAATATAAAGGGAGTATCCTATCAACATTATTGCTTCCAAATTAAAGCTACAAATACTAGGAAATGTTGTCATAGAGAGATTGTGTGTGTTCTTTGATTTAGGACAAAAAGAAAAAAAATAAAATAAAATAAAAATCGATGGCTCGAAATGTCGCGAATAACTTTGGCAAGGAAGGCGCAAATCAATATCGCCGAGTTGTCGGTAACTATTCTCCAAGTTTATGGGGTGATTTGTTCCTCAAATACACTCCCGATGAACAGGTTTAGTCTACTCTTTTGTCACCCTTAATTCTAACATCTTATTCATTTTCGTCGACGTATGTGTTCATGTGTTTCTTTCAATATATTTTTTTCTATCTTCTTATT…
MRNA_020563_2	TTATCATCGTATATTACAAGTCTCAAGAATGAGTACAAAAGATGTTCTTCGTCCAGTGACCAACTTCTCCTCTACCTTGTGGGGTGACCAATTCCTACGTTACGAATTTGACCCTCAGGTAATTTCTATGGTCTCCTAAAATAAAAAAAAAAAAAAATTATTTTCAATCTATACTCGATTTTCATATTATTCTATAATTATGCACGGTCTTTATATTTCAATTCTCCAAATTATTGTATGTTTGCTTTTTAAGTTCTGAATCTTCCATTCATTAAGTTTTGATCTTCGAACTTGGCATGACAAAAGATAAAATATGATAAAATACAAGATAAAAATACAACCATACAAAATTATATAATAAAAATATGATAAAATTTCTTGTAACTCACATGTTGTTTT…
MRNA_020690_1	ATGGCTGCCAATGCCATAACCCTTTGCCCTATCTCTGCAACTTCTACTCCTAACATAAGAATAATAAACAACCTCTCCAACTTCAAACCTCCACGCCTCACTTGCTGCATTACTAATAATGCCTTTCTCAAAGCCAGATGCAAAGCAACAGCAAGTGATGACCAGACACACACACGACGCCCCGGAAACTACGAGAAATCCCCATGGGATTTTGACTCCATTCTTACCTTGAACAGCCCCTACACTGTAACTACTATCCATCCATCTTCTTTCCTGTTAGTTAGATTGCTGATTGGGACTAATCAGCATGAGATTAGCTCCAATCAGCAACATGAAAATAGAACAAACAATACATGGATGTATAGAGTATTACCATGTGCTGTCAATTTTATTCTGTAT…
MRNA_020705_2	ATGACCATGGCTGCCATAACCCTTTGCCCTAACTTTGCAAGTCCTAGTCCTAGTCCTAACATAATAATAGCAAAGAACCTCTTCAACTTCAAACCTCCGCGCCTCATTAGCACTATTAATAATGCCTTTCTCAAAGCCAGGTGCAAAGCAACAGCAACAGATGCACAGACACGGCGCTCCGGGAACTACGAAAAATCCCCATGGGATTTCGATTCTATTCATTCCTTGAATAGCCCCTACACCGTAACTAGTGTAACCCATATACATATATATAATAATAATTATAGATCATGTTATCAGTTATTTCATGTTGCAGGAAGAGAGATACCTGGCAAGAGCCTCCGAGCTGCAGCTGAAAGTGAAGCAACTGCTACTCGACCTGGAGGGATCTCCAAAACA…
MRNA_015607_1	ATGGAAATCGCAGCGCCGGCCCTTTCGAGTTTGGAGGATGATCGTCGATCTCTAACGTACCATGCCACGGTTTGGGGGGACTATTTTCTCTCCTATGGATCGGTATGTCCATAATTCATTAGCATCTTTACTTGCATTTTGTTTATTTAATTTGGTTCTTATCTTAATACAATATTGTTAAAATTCGAGTAGGAGATGATGAATGCCGACGATGGTAAGCTCGAGACGCTTAAAGAACACGTGAGGAAGCTCTTGGACGCAACGCCTAATAATTCGTTGCATAAATTGGAATTGATCGACACAGTGCAAAGGCTTGGAGTGGGCTACCATTTCCAAAATGAGATCGAGGGGTCGTTGAAGGAAGTGTACGATGCTTATGCCAAAGGTGGATTCAACGAT…
MRNA_016366_1	ATGGCTGAAAATGGTGTCAATAACTTGGGCAAGGAAGTCGGAGATCATCGCTGTGTTGTCGGTAACTTCCCTCCAAGTCTATGGGGTGATTTGTTCCTCAGATATACCCCTAATGATCAGGTTTAATCTACTTTTTTTTACTATAAAAGGTAAATAGTGCGAGAATAATATTGCAAAATAGTGTGCTTTATATCCCATGTTAGAAAAAGTATTGGAACTGTCTTACCATATAAAGTTGAAGAAAAACTCTACTTATCGTCAATTGATTTTAAGTTAGAGTCTGAATCTTTATTAACACGTATTAGAACCATGGTGTCCAATATTGAAATATACGGCATTGGAGAAAAGGTTAAATTGAATATATTGATTCAACATATAGTGCGAAAATATACTTGAAAA…
MRNA_016419_1	ATGGCTGAAAAACATGTGAATAACTTGGGCAAGGAAGTCGGAGATCATCGCTGCGTTGTCGGTAACTTCCCTCCAAGTCTATGGGGTGATTTGTTCCTCGGATACGCCCCTAATAATCAGGTTTAATCTACTCTTTTTCAGTATAAAAAGTAATAGTGCAAGAATATATATGAAAATACATGTAAACATACAATTATACACAAGTTTATCCAAAGGAAATAAAATTGTTAAGAATAATTTTTTTTTTTTTTTGTTTATTTCTTTTACTACTAGCTTATGCAAGAGTATTTGAAGGAGATCGAAGTGTTGAAGGATAAAGTCAAGAGTATGCTAACAACTCCTACACAAACAATGGAGCTAATTGATATAATCGAACACCTATGCTTGTCTTACCACTTT…
MRNA_012799_1	ATGTTACGTGAACATCATAGACACTTTTTTCAGAGAACACACATTACGCCCGACAATCTATACACTGTTTGTCTTAGTTTTCGACTATTGAGACAAGCCGGTTTTCCCATCACTCAAGGTAAAATAAAGTTATTGTGAAATAATTAATACTTATTTGCGATGATATTATTGAAAAAATATTTTAAAGGAAATTATTATTATTATTTTTTTGTTTGTTATATATATGAGAAATAATATTTCTCAATTTGTCATTATACAAAGATTTGGCATAAACATTCGACTTTGATCTATAGAAGTAATATGAAAATACCAAGGAAAGAAATATGTCATTCATTAATCACAAATAGTAATATTGCAATAACAAATATTACTAATTGATAAAACAAATAGTTTTTGTCG…

## Sheet: The informtion of AtTPSs
TAIR No.	Amino acid sequence
AT1G31950	MEAIRIGFGLPNVHSVPLCLTTTRCLFPRQRLLHSHTPSWKPAKQQDFFVASSSKKSSDDLESSLPTPHFSPSLWGDHFLSVSLNRAEFDELEREIETTKPLARDKLMSSESSDKEKIRLIHLLVSMGISYHFDKEIQDILKHSFTKLDDIIVGEDDLETISIMFEVFKLYGHKMSCDAFDRFRGNDGRFKESLVRDFRGMLQLFEVAHLGTPCEVIMDEALSFTRNHLESLTSGNASTASPHLLKHIQNSLYIPRYCNIEVLVAREYISYYEQEEGHDEILLKFAKLNFNFCQFHYVQELKTLTKWWRDLDLASKLPYIRDRLVESHLVALGPYFEPHYSLGRIIVAKINMIMVVVDDTYDAYATLPQVKALTECLQRWSIEVSDKLPDYLRIVLGSL…
AT1G33750	MEAARMGFRAKTLPHLGNGTRLPLKTKLSLFPMHLLQNHTTLSRRSTKLNLCVKACSKTSGVESSRPLPHSAPDLWGDHILSVPTENSEFDTLETEIESIKPKVRNMLMSSHKTDKERICLIHLLICLGTFHYFEKEIEEILEQAFRKLDMLFTDEDDLETTAIMFEVFRLYGHKISCDVFDRFKGVDAKFKEHLVSDVRGMLQLYEAAHLATPFETILDEALSFTRYHLESLAGQQATAPHISRHILNALYKPRFLKMEIIAAREYIHFYQKEGHDETLLKFAKLNFNFCQLHYVRELKTLTKWWKDIDLPYKLPYIRDRLLETFIGVMAVYLEPHYSLGRIIATKVSQVIVVMDDTCDAYGTFSEVRSLIDSLERWDPGAIDKLPSCLRIVIQSIVE…
AT1G48800	MEAIRVFGPKLGSRLSIRSHTTAFPACKLSRFPLTSFPGKHAHLVLLKATTIPLASGDKENNRKFEKLGPSEWGNQFLFAHVDLSEMDALEREIEALKPKVRDMFMSFKGMKSNKKNLFLIYLLVSLGLAHHFEDEIEESVKGCSQEMVEMMDGENDLYTVSIIFWVFRTYGHNISSDIFNRFKGHNGKFKECLATDAKGILSLYEAAHMGTTTDYILDEALSFTLSYLESLAANGTCKPNLVRRIRNALGLLQNKNVEILVAKEYIRFYEQEEDCDKTILEFSMLNLKFLQLHYLQELKLLTKWYKEQDFESKLPPYYRDRIVELHLATLAYINPKYSRVRIILTMIYTIQIILDDTCDRYASLREVESLAATIERWDHNDHAMEGLPDYLKSVAKFI…
AT1G48820	MEAIRVFGLKLGSKLSIHSQTNAFPAFKLSRFPLTSFPGKHAHLDPLKATTHPLAFDGEENNREFKNLGPSEWGHQFLSAHVDLSEMDALEREIEALKPKVRDMLISSESSKKKILFLYLLVSLGLAYHFEDEIKESLEDGLQKIEEMMASEDDLRFKGDNGKFKECLAKDAKGILSLYEAAHMGTTTDYILDEALSFTLTYMESLAASGTCKINLSRRIRKALDQPQHKNMEIIVAMKYIQFYEEEEDCDKTLLKFAKLNFKFLQLHYLQELKILSKWYKDQDFKSKLPPYFRDRLVECHFASLTCFEPKYARARIFLSKIFTVQIFIDDTCDRYASLGEVESLADTIERWDPDDHAMDGLPDYLKSVVKFVFNTFQEFERKCKRSLRINLQVAKWVK…
AT1G61120	MKSSYGSSSNDLHAFVNEIKGEIQLSNINLDPYSFVSPSAYDTAWLSMIEEDINVDDNELKPMFQGCLDWIMCNQNAREGFWMNSTSYTTVADGRDEDGEKDMCILTSTLACVVALQKWNIGCFHLHKGTRYIERNTEMIIGKYINEEGSYPRWFAIKFTGILELAQKLGLHFVFSSRCIEMIKGMFYQRQEIIQREKLVHDCNYKPLLAYLEVLPSKLYVTNQEDIIVKSLDSMDGSLFQSPSATASAFMLTRNTKCLAYLQNLVQKCPNGVPQKYPLNEDLIKLSMVNLIESTGLGEFFGIEIEHVLEQVYSRYEEKDFERMPMSYLADQLHKDSLAFRMLRMHGRDVSPRSFCWFLNDQETRNHLERNIDSFLLVILSVYRATDLMFPGEHDLQEA…
AT1G61680	MALIATKISSRSCFVSAYPNNSPTFLISKFPNTVDSLSPANTAKRSILRNVHASVSNPSKQFHNKTSLEYLHELNIKKIKNILSANVDVPSENLEMIDVIQSLGIDLHFRQEIEQTLHMIYKEGLQFNGDLHEIALRFRLLRQEGHYVQEIIFKNILDKKGGFKDVVKNDVKGLTELFEASELRVEGEETLDGAREFTYSRLNELCSGRESHQKQEIMKSLAQPRHKTVRGLTSKRFTSMIKIAGQEDPEWLQSLLRVAEIDSIRLKSLTQGEMSQTFKWWTELGLEKDVEKARSQPLKWHTWSMKILQDPTLTEQRLDLTKPISLVYVIDDIFDVYGELEELTIFTRVVERWDHKGLKTLPKYMRVCFEALDMITTEISMKIYKSHGWNPTYALRQSW…
AT1G66020	MEAKFGSQISLHFRTNSFPLRKLYGFPLTTFSGTSLNHLRLKATNTLKGDDQESIRKFKKLPTSEWTHYFHSFVVDVSEMDALRNEIDALKPKVKNTIMSSQGIDSTKKRILMIYMLVSLGLAHHFEEEIYETLRDGFGKIEEMMEDEDDLCTVSIIFWAFRRYGHYISSDVFRRFKGSNGNFKESLTGYAKGMLSLYEAAHLGTTKDYILQEALSFTSSHLESLAACGTCPPHLSVHIQNVLSVPQHWNMEILVPVEYIPFYEQEKDHDEILLKFAKLSFKLLQLQYIQDLKIVTKWYKELEFASKLPPYFRDNIVVNYFYVLAVIYTPQHSYERIMLTQYFTCLAILDDTFDRYASLPEAISLANSLERWAPNDAMDKQPDYLKIVLNFILKTFEVF…
AT1G70080	MEAITKYGSYFNVRFLSRLCWRLNLSSSYHYPLLKSSLSFSRFQSPKKLCLVRATTNPTDDNSTTRSFTPHPPSLWGHHFLSASVNQTEMDDLWRQIEALKPIVNAMLLPCNGADAKKITCFIHTLVSLGVSYHFEEKIVEFLKDAFENIEDMIIDCKEDDLYTVSIIFRVFRLYGHYITPDIFNRFKGDDGNFKKCLNDDVRGMLSFYEASHFGTTTEDILEEAMSFTQKHLELFLVGEKAKHYPHITKLIQAALYIPQNFNLEILVAREYIDFYELETDHNEMLLKLAKLNFRFLQLQYIQDLKTLTTWWKELDLVSKIPVYFRERLAEPYFWATGIYYEPQYSAARIMLAKSIILVDIVDNTFDVYGTIDEVKSLVQAIERWDSDAVDVLPDYLKV…
AT1G79460	MSINLRSSGCSSPISATLERRLDSEVQTRANNVSFEQTKEKIRKMLEKVELSVSAYDTSWVAMVPSPSSQNAPLFPQCVKWLLDNQHEDGSWGLDNHDHQSLKKDVLSSTLASILALKKWGIGERQINKGLQFIELNSALVTDETIQKPTGFDIIFPGMIKYARDLNLTIPLGSEVVDDMIRKRDLDLKCDSEKFSKGREAYLAYVLEGTRNLKDWDLIVKYQRKNGSLFDSPATTAAAFTQFGNDGCLRYLCSLLQKFEAAVPSVYPFDQYARLSIIVTLESLGIDRDFKTEIKSILDETYRYWLRGDEEICLDLATCALAFRLLLAHGYDVSYDPLKPFAEESGFSDTLEGYVKNTFSVLELFKAAQSYPHESALKKQCCWTKQYLEMELSSWVKTS…
AT2G23230	MKTLTFFGPKYGTQVSLLSPNVVSKLSRFPLTSFARKPTKPVCVKTTDCDLVESQRTFNKFPRSDWGDHFLRLPFNVSDMDMLTIEMNALKSTIRKMLMYSQDVEETKERILIIYLLVALGMAYHFEDEIDDNLKHGFENIETTMAGENDLSTVSVMFWVSGHMDITCLPVRNMFRRFKGEDGKFEECHTKDVKGLLSLYEAAQLGTSTEDILDEAMSFSSSHLECLAGGTCPPHISRLIQNELYMPQHHNAEILFASEYISFYKQEDVHNKVLLEFAKLNFKFLQLHWIHELKILTKWWNDQDLLSKLPPYFRDRMVECHLYAVIYYFEPQYSFGRIMLAKLLVLLTVVDDTCDRYGSVPEVAKLLDCVERWDPELGESLPDYLKTVFKFTLDVFEDC…
AT2G24210	MATLLQIGSGVIYSNALRKTLRRPQSSTCIIVTETTPCNKSPTVQRRSANYQPSRWDHHHLLSVENKFAKDKRVRERDLLKEKVRKMLNDEQKTYLDQLEFIDDLQKLGVSYHFEAEIDNILTSSYKKDRTNIQESDLHATALEFRLFRQHGFNVSEDVFDVFMENCGKFDRDDIYGLISLYEASYLSTKLDKNLQIFIRPFATQQLRDFVDTHSNEDFGSCDMVEIVVQALDMPYYWQMRRLSTRWYIDVYGKRQNYKNLVVVEFAKIDFNIVQAIHQEELKNVSSWWMETGLGKQLYFARDRIVENYFWTIGQIQEPQYGYVRQTMTKINALLTTIDDIYDIYGTLEELQLFTVAFENWDINRLDELPEYMRLCFLVIYNEVNSIACEILRTKNINV…
AT3G14490	MEATRTSFGLHNAPLCPTTNPSLFPRRWLHKHTLSLKPAKQHHLVCVRATESNDNLESSRPLAHFSPTLWGDHFLSVPLHVAEFDDFSREIEVTMKPKVRDMLKSSKNSDNERIRLIHLLMNLGIAYHFEIEIDEILGQAFGNLDDIIAKENDLETISTMFEVFRLRGYYMPCYAFNRFKGEDGRFKESLAEDIRGMLQLYEAAHLGTPSEDIMDEALSFTRYRLESLTSNHTATASPHLSKHIQNALYRARYHNLEILVAREYISFYEQEEDHDETLLKFAKLNFNYCQLHYIQELKDLTKWWKELDLASKLPYIRDRIVEVYFGALALYFEPRYSLGRIIVTKITMIVTVFNDTCDAYGTLPEVTSLVDSFQRWDLGDIEKLPSYVKIVFRGVFETL…
AT3G14520	MDATRTFFGLPNVHNVPLCLTSNLSLFPQRLLQKHTLPLKPAKKHHLVCVRSTKSSDDLEGSRPSTYFSPSLWGDHFLSVSLDRGEFDELEREIETMKPLVKDMLMSSQSSDKEKIRLIHLLVSLGSSYHFDKEIQDILKHSFTKLDDIIVGEDDLETISIMFEVFRLYGHKMSCDAFDRFRGEDGRFKESLAKDVRGMLQLFEVAHLGTPSEDIMDEASSFAQNHLDSWIGGNVSGATPHLLKHIQNSLYIPRYCNIEVLVAREYISYYEQEEGHNKILLKFAKLNFNFCQFHYIQELKTLTKWWKDLDLASKLPYIRDRLVESHLGGLGPYFEPHYSLGRIIVAKIIMTMVVVDDTYDAHATVPEVAVLTECLQRLNIGADDKLPDYLRTVLESVFE…
AT3G14540	MLMSSQSSDKEKIRLIHLLVSLGSSYHFDKEIQDILKHSFTKLDGIIVEEDDLETISIMFEVFRLYGHKMSCDAFDRFRGGDGRFKESLAKDVRGMLQLFEVAHLGTLSEDIMDEALRFTRNHLESLTSGNVSSASPHILKHIQNSLYIPRYCNIEVLVAREYISYYEQEEGYNEILLKFAKLNFNFCQCHYIQEIKTLTKWWKDLDLASKLPYIRDRSVESHLGGLGPYFEPQYSLGRIIVAKTIMIIVVADDTYDAHATIPEATVLTEYFQRLNIGADDKLSGYLRIVLESVFEVMGEIEQEMSPKGRSYSVKQVLERFKIIAKAYKQLTEWARKGHVPTFDEYMKVGLVTAGMGDYAGYCFIGMEDINEKEAFEWLNSNPLLIDALNVLFRIANDV…
AT3G25810	MATLCIGSAPIYQNACIHNFRLQRPRRFISKSMTKTMPDANPLDLRRRSGNYQPSSWDHSYLLSIENKYVNEKEVITRHVLKKKVKKMLEEVETKSRLEKLELIDDLQKLGVSYHFEQEINNILTNFHLENGKNIWKCDKEEDLHATALEFRLLRQHGFGVSEDIFDVIIDKIESNTFKSDNITSIITLYEASYLSTKSDTKLHKVIRPFATEQIRNFVDDESETYNIMLREMAIHALEIPYHWRMRRLETRWYIDAYEKKHDMNLFLAEFAKIDFNIVQTAHQEDVKYVSCWWKETGLGSQLHFVRDRIVENYFWTVGMIYEPQFGYIRRIVAIVAALITVIDDIYDIYGTPEELELFTAMVQNWDINRLDELPEYMKLCFLTLFNEINAMGCDVLKC…
AT3G25820	MATLRISSALIYQNTLTHHFRLRRPHRFVCKSMTKTTPDTTLVELSRRSGNYQPSPWNHCYLLSIENKYASETEVITRDVLKKKVKSMLDDEKKSRLEQLELIDDLQKLGVSYHFEIEINDTLTDLHLKMGRNCWKCDKEEDLHATSLEFRLLRQHGFDVSENIFDVIIDQIESNTFKTNNINGIISLYEASYLSTKSDTKLHKVIRPFATEQIRKFVDDEDTKNIEVREKAYHALEMPYHWRMRRLDTRWYIDAYEKKHDMNLVLIEFAKIDFNIVQAAHQEDLKYVSRWWKDTCLTNQLPFVRDRIVENYFWTVGLIYEPQFGYIRRIMTIVNALVTTIDDIYDIYGTLEELELFTSMVENWDVNRLGELPEYMRLCFLILYNEINGIGCDILKYKK…
AT3G25830	MATLRISSALIYQNTLTHHFRLRRPHRFVCKSMTKTTPDTTLVELSRRSGNYQPSPWNHCYLLSIENKYASETEVITRDVLKKKVKSMLDDEKKSRLEQLELIDDLQKLGVSYHFEIEINDTLTDLHLKMGRNCWKCDKEEDLHATSLEFRLLRQHGFDVSENIFDVIIDQIESNTFKTNNINGIISLYEASYLSTKSDTKLHKVIRPFATEQIRKFVDDEDTKNIEVREKAYHALEMPYHWRMRRLDTRWYIDAYEKKHDMNLVLIEFAKIDFNIVQAAHQEDLKYVSRWWKDTCLTNQLPFVRDRIVENYFWTVGLIYEPQFGYIRRIMTIVNALVTTIDDIYDIYGTLEELELFTSMVENWDVNRLGELPEYMRLCFLILYNEINGIGCDILKYKK…
AT3G29110	METITVFGPKHGSPLSLPSRTNMCWEMKPSRFPLTSVRGKPAKQVGLKVSASCDRPISKLPPSKWTNYFHSVLVDVSEMDVLEREIEALKPNVREMLMSSKGYDSVKKRSLMIYLLVSLGLAYHFEEEIEKSLKDGFEKIDEIIAGEDDLYTISTIFWVFRTYGYNMSSDVFRRFKEENGKFKESLIEDARGMLSLYEAAHLGTTTDYILDEALDFASNNLVSLAEDGMCPSHLSTHIRNALSISQHWNMEIIVAVQYIRFYEQEVGHDEMLLKFAKLNFNLVQRLYLQEVKILTKWYKDQDIHSKLPPYYRPVVTEMHFFSTATFFEPQFSHARILQTKLFMAELLVDDTCDRYATFSEVESLINSLQRWAPDDAMDTHPDYLKVVFKFILNAFEECE…
AT3G29190	MEVISIFGPKHGSLISLHSSYNLFKVSKVTRFRRTLFPSNHAKVFRFKALTCDNQESNNMFKELPTSEWTHHFHSIQVDVSEMDAIRIEIDALKPKVKNILMSFQGIDSTKKRILMIYMLISLGLACQFEEEIYETLKEGFGKIEEMMANEEDLYTVSIIFWVFRRYGHYISSDFFRRFKGNDGNFKKSLIGDAKGMLSFYEAANMATTKDYILDEALSFTSSHLESLAANGACPPHMSRRIRNALNASQHWNMEMLVAVEYISFYEKEKDHNEMLLKFSKLNFKFLQLQYLQELKVLTKWYKEVDFVSKLPPYFRDRIVENHFFIQTLFVESQHSRARIMMAKYFILLVIQDDTLDRYASLPEAESLVNSLNRWAPDHAMDKQPDYLKFVFKFILDTF…
AT3G29410	MEASKCFGPRTLPIIHNVPLCLKTNFSLFPCRLLQSQSLSSKKSTKHYLFRVKAETSGDLESTRPLTYFSPSYWGDHFLSVSIDDSEFEALEKEIETVFKPKVRDMLMSPHSSDKERIRLIHLLISLGIAYYYENEIEEILHKAYGKLACLISDEDDLETIAIMFEVFRLYGHKMPCDVFERFKSEDGKFKESLVGDVRGLLQLYEAAHLGAPSEDIMDEALSFARYHLEPLAGTETSSNLFKHVENVLYRARYHSIEILVARQYISFYDQEEDQDETLLRFSKLNFNFCQMHYVKELKIVTRWWKELGIASKLPYSIRERNVETYLGGLGVLFEPRYSLARIFLAKLTLIMTVVDDTCDAYATLPEVQSLHDAFHRWDLRAMEELPRYMRIIYQSVFE…
AT3G32030	MAVARTVFGLGTLSYLHQAPLFLKTSQSLFPRPSLSLKPMKHDFVCVKATTKSSTSDDLESGRPSILFSPSIWGDYFLSVSVDDSEFDDIAREIESVMKPYVRDRLISSHNSNKDKIRLIHLLISLGISYYFESEIEMILNKAFEELDMIIAEEDDLETISIMFEVFRLYQHKMSCDSFVRFKGEDGRLKESLVGDVRGMLQLYQAAHLGTPSDQYIMEEAKSFTRNHLESLVESTTIPPHFSSHIRDALYIDRYHNMEILVARKYISFYEQEEGHDLTLLKFGKLSFNYCRLHYIQELKTLTKWWKDQDIPSNLPCVRDRIVETYFPTLGLYFEPRFSLGRIIIAKMTIIVVALNDVCDSYATYPEAKSLIDSLQRWDIEAIDELPNYSRIVLRLILE…
AT4G02780	MSLQYHVLNSIPSTTFLSSTKTTISSSFLTISGSPLNVARDKSRSGSIHCSKLRTQEYINSQEVQHDLPLIHEWQQLQGEDAPQISVGSNSNAFKEAVKSVKTILRNLTDGEITISAYDTAWVALIDAGDKTPAFPSAVKWIAENQLSDGSWGDAYLFSYHDRLINTLACVVALRSWNLFPHQCNKGITFFRENIGKLEDENDEHMPIGFEVAFPSLLEIARGINIDVPYDSPVLKDIYAKKELKLTRIPKEIMHKIPTTLLHSLEGMRDLDWEKLLKLQSQDGSFLFSPSSTAFAFMQTRDSNCLEYLRNAVKRFNGGVPNVFPVDLFEHIWIVDRLQRLGISRYFEEEIKECLDYVHRYWTDNGICWARCSHVQDIDDTAMAFRLLRQHGYQVSADV…
AT4G13280	MESQTTFKYESLAFTKLSHCQWTDYFLSVPIDESELDVITREIDILKPEVMELLSSQGDDETSKRKVLLIQLLLSLGLAFHFENEIKNILEHAFRKIDDITGDEKDLSTISIMFRVFRTYGHNLPSSVFKRFTGDDGKFQQSLTEDAKGILSLYEAAHLGTTTDYILDEALKFTSSHLKSLLAGGTCRPHILRLIRNTLYLPQRWNMEAVIAREYISFYEQEEDHDKMLLRLAKLNFKLLQLHYIKELKSFIKWWMELGLTSKWPSQFRERIVEAWLAGLMMYFEPQFSGGRVIAAKFNYLLTILDDACDHYFSIHELTRLVACVERWSPDGIDTLEDISRSVFKLMLDVFDDIGKGVRSEGSSYHLKEMLEELNTLVRANLDLVKWARGIQTAGKEAY…
AT4G13300	MESQTKFDYESLAFTKLSHSQWTDYFLSVPIDDSELDAITREIDIIKPEVRKLLSSKGDDETSKRKVLLIQSLLSLGLAFHFENEIKDILEDAFRRIDDITGDENDLSTISIMFRVFRTYGHNLPSSVFKRFTGDDGKFERSLTEDAKGILSLYEAAHLGTTTDYILDEALEFTSSHLKSLLVGGMCRPHILRLIRNTLYLPQRWNMEAVIAREYISFYEQEEDHDKMLLRLAKLNFKLLQLHYIKELKTFIKWWMELGLTSKWPSQFRERIVEAWLAGLMMYFEPQFSGGRVIAAKFNYLLTILDDACDHYFSIPELTRLVDCVERWNHDGIHTLEDISRIIFKLALDVFDDIGRGVRSKGCSYYLKEMLEELKILVRANLDLVKWARGNQLPSFEEH…
AT4G15870	MYSISLVVNMQCISAYGSILSLPLRSNLFSVRKLSSFPHKSFSGQHGKLVRMKATPTRACHDQESNRKFKRLPLSKWGHHFLSAQVDVSEMNALAQEIERLKPEVGEMLMFSSKSIESTKKRILFIYMLVSLGVAFHFEDEIEQSLEEGFEKIQEMIAGEDDLYTISIMFWVFRTYGYNMSTDVFKRFKGENEKFMESITSDVKGMVSLYEAAHLRTTREDILEEALSFTTRNLESLARAGASSPHILMRIRNALCMPQHYNAEMIFAREYISFYEQEEDHNKMLLRFAKINFKFLQLNWIQELKTLTKWWKQQDLASKLPPYFRDRLIECYLFAIMIYFEPQFSLGRVSLAKINTVFTLVDDTCDRYGNVSEVAALVQCVERWDPDCMDSLPDYMKTV…
AT4G16730	MGSSISPLAREYIYVKEVETAEKAILFKEEVRKTLNEIEGSIEQLEMIDSLQRLGISYHYKHEIHDILRKIHDQHGEIERETQDLHATSLEFILLRQHGFDVSQDAFDVFISETGEFRKTLHSDIKGLLSLYEASYFSMDSEFKLKETRIYANKRLSEFVAESSKTICREDETYILEMVKRALETPYHWSIRRLEARWYINVYEKKHEMNPLLLEFAAIDFNMLQANHQEELKLISSWWNSTGLMKQLDFVRDRITESYFWTIGIFYEPEFKYCRKILTKIFMLIVIMDDIYDIYGTLEELELFTNVVEKWDVNHVERLPNYMRMCFLFLYNEINQIGYDVLRDKGLNVIPYLKQVWTDLFKTFLTESKWYKTGHKPSFEEYMQNGVISSSVPTILLHL…
AT4G16740	MPKRQAQRRFTRKTDSKTPSQPLVSRRSANYQPSLWQHEYLLSLGNTYVKEDNVERVTLLKQEVSKMLNETEGLLEQLELIDTLQRLGVSYHFEQEIKKTLTNVHVKNVRAHKNRIDRNRWGDLYATALEFRLLRQHGFSIAQDVFDGNIGVDLDDKDIKGILSLYEASYLSTRIDTKLKESIYYTTKRLRKFVEVNKNETKSYTLRRMVIHALEMPYHRRVGRLEARWYIEVYGERHDMNPILLELAKLDFNFVQAIHQDELKSLSSWWSKTGLTKHLDFVRDRITEGYFSSVGVMYEPEFAYHRQMLTKVFMLITTIDDIYDIYGTLEELQLFTTIVEKWDVNRLEELPNYMKLCFLCLVNEINQIGYFVLRDKGFNVIPYLKESWADMCTTFLKEA…
AT4G20200	MEATSVFWPKLGSQIFLSSSTNLWPLSKLYGFHLTSFPSKPLKHIRLKATNTLTFDDQERIRKFKKLPTSEWTHYGHSISIDVSEMDALRKEIDALKPILKSTLMSFKGIDSTKKRILMIYLLVSLGLAYHFEEEIYETLKMSFENIDKMMDGEDDLYTVSIIFWVFRRHGYHISYGVFQRFKGSNGNFKESLTRDAKGMLSLYEAANLGTTKDFILEEALSFTSSHLESLAASGTCPPHLSVRIRNALGLSQHWNMEMLVPVEFIPFYEQEIEHDEMLLKFAKLSFKLGQLQYLQELKTLTKWYKELDFATNLPPYFRDRIVEHHFLVQAVFFSPQLSRERIMMIQYFTGLALLDDTFDRYASLHEAESLANSLERWAPDQAMDKQPDYLRFVLNFIL…
AT4G20210	MEAIKTFSPKFGFQISLSPRTHLTPVRFPPTACPVKPANLVRLKATRALIRDPQESNRKFQKFPPSEWTNRFDSVSVDASEMDALRKEIDKIIPNVKKELMSSQGIESTKKKILMVYLLVSLGLAYHFEDEIEECLKEGFETIEEMMAGEDNLYTISIIFLVLRTYGHHMSSDIFQKFKGNDGNFKGCISGDAKGLLALYEAAQLRTTTEYIMEEALSFTSSNLELLAADGRCPPHLSKHIRNALGLSQHKQMEVLVAVEYISFYEQEKDHDKILLKFAKLNFKLMQLHYLEELKVVTKWYKEHDFASNLPPYFKYVIVENHFFAITMYFEPKFSQKRIMLAKYFTVLVLLDDTCDRYASLSEAESLTNSLERWAPDDAMDKQPHYLKFVFKFIMGCFE…
AT4G20230	MEATSVFRPKLGSQFSLPSTTNLFPLRKLYGFPLTSFPGKPIKRIRLKATNTLTFDDKERTRKFKKLPLSEWTHYFHSIPLDISEMDALKEEIDELKPKVKNTFMSSQGSDSTKTKILMIYLFVSLGLAYHFEEEIYETLKEGFENIEKIMAGEEDLYTVSIIFWVFRRYGHYISSDVFQRFKGSNGSFKESLIGDAKGMLSLYEAAHLATTKDYILDEALIFTSSHLETLVATGTCPPHLLARIRNALSICQHWNFEVLVPLDFIPFYEQEKDHDEMLLKFAKLSFKYLKLIYLQDLKILTKWYKKLDFPSKFPPYFKDRCVENYFFVLPVFFEPQLSSARMLLTKGFILLGIQDDTFDRYASISEAESLGNSLKRWAPDHSMDKQPEYLKSVLKVIL…
AT5G23960	MGSEVNRPLADFPANIWEDPLTSFSKSDLGTETFKEKHSTLKEAVKEAFMSSKANPIENIKFIDALCRLGVSYHFEKDIVEQLDKSFDCLDFPQMVRQEGCDLYTVGIIFQVFRQFGFKLSADVFEKFKDENGKFKGHLVTDAYGMLSLYEAAQWGTHGEDIIDEALAFSRSHLEEISSRSSPHLAIRIKNALKHPYHKGISRIETRQYISYYEEEESCDPTLLEFAKIDFNLLQILHREELACVTRWHHEMEFKSKVTYTRHRITEAYLWSLGTYFEPQYSQARVITTMALILFTALDDMYDAYGTMEELELFTDAMDEWLPVVPDEIPIPDSMKFIYNVTVEFYDKLDEELEKEGRSGCGFHLKKSLQKTANGYMQEAKWLKKDYIATFDEYKENAI…
AT5G44630	MEALGNFDYESYTNFTKLPSSQWGDQFLKFSIADSDFDVLEREIEVLKPKVRENIFVSSSTDKDAMKKTILSIHFLDSLGLSYHFEKEIEESLKHAFEKIEDLIADENKLHTISTIFRVFRTYGYYMSSDVFKIFKGDDGKFKESLIEDVKGMLSFYEAVHFGTTTDHILDEALSFTLNHLESLATGRRASPPHISKLIQNALHIPQHRNIQALVAREYISFYEHEEDHDETLLKLAKLNFKFLQLHYFQELKTITMWWTKLDHTSNLPPNFRERTVETWFAALMMYFEPQFSLGRIMSAKLYLVITFLDDACDTYGSISEVESLADCLERWDPDYMENLQGHMKTAFKFVMYLFKEYEEILRSQGRSFVLEKMIEEFKIIARKNLELVKWARGGHVPS…
AT5G48110	MSREYIQFYEQETHHDETLLKFAKINFKFMQLHYVQELQTIVKWWKELDLESKIPNYYRVRAVECLYWAMAVYMEPQYSVARIILSKSLVLWTIIDDLYDAYCTLPEAIAFTENMERWETDAIDMPDHMKVLLRSLIDLMEDFKGEVRSEGRLYSVEYGIDEWKRLFRADLTISKWARTGYIPNYDEYMEVGIVTGGVDVTVAFAFIGMGEAGKEAFDWIRSRPKFIQTIDLKSRLRDDVATYKDEMARGEIATGINCYMKQYKVTEEEAFLEFHRRIKHTSKLVNEEYFKTTVPLKLVRIAFNVGRVIDTNYKHGDGLTYTGIVGGQITSLFLDLITI
