# Supplementary material for: Characterization of Terpene Synthases Reveals the Diversity of Terpenoids in Andrographis paniculata
Source: Molecules. 2025 May 18;30(10):2208. doi: 10.3390/molecules30102208 (PMC12114178; doi:10.3390/molecules30102208)
Supplement: Supplementary file 1 [file molecules-30-02208-s001.zip › Table S2 Primers used in this study.xlsx]

## Sheet: Sheet1
Primers	Sequence (5`→3`)
Primers for cloning the ORFs of ApTPS
ApTPS1 F	ATGCCTTTGTTTTCCCTCCTC
ApTPS2 F	ATGTCCTCCTTGTTATTCCAC
ApTPS3 F	ATGTATGTATCTATGACCAAAC
ApTPS4 F	ATGGCGTCTGCATTTGCTCCTC
ApTPS5 F	ATGTCTCTTCAGCTCTCAGCTTC
ApTPS6 F	ATGGTGCCGGCCGGGGAATATTC
ApTPS7 F	ATGTCATCAGCCAACGGCTATC
ApTPS8 F	ATGGAGCACAATCAAGCAGTAG
ApTPS9 F	ATGTCAGCAGCTAACGGCCATC
ApTPS10 F	ATGAATTTATTTGTGAAATTAG
ApTPS11 F	ATGCATGTAATTAATAACTG
ApTPS12 F	ATGCATGCATTAGCAGTTCATAATTTG
ApTPS13 F	ATGGCCGCCGCCTGTCGCCGCCGCTC
ApTPS14 F	ATGTGCTCGAATAGCAGTGTATG
ApTPS15 F	ATGAGTTTTGGATTGTTAACTG
ApTPS16 F	ATGGCTAAAGAATTAGCGCTG
ApTPS17 F	ATGGCTGGAAAATTTGTGCAG
ApTPS18 F	ATGGCCCATGAATTTGTGCTG
ApTPS19 F	ATGGCCGGAAAATTTGTAGAG
ApTPS20 F	ATGATGAATCTCTTCCATCCTC
ApTPS21 F	ATGAGAGAGCAGGAGGCGGAATTC
ApTPS22 F	ATGGAGTGGGCTATCGAGGAAC
ApTPS23 F	ATGGCTATGGCTATGGCTTTTAC
ApTPS24 F	ATGGCTTGTTCATTCGGCACCAC
ApTPS25 F	ATGAAGTTGATCGACACCCTTC
ApTPS26 F	ATGGTTGCTTTGGAACCTAC
ApTPS27 F	ATGGCTAAACCATCTTCTGTAAATTC
ApTPS28 F	ATGGAACGTAGGGAATTCCATG
ApTPS29 F	ATGGAGATGTATGCATCGACAG
ApTPS30 F	ATGGAAATCGCAGCGCCGGCCCTTTC
ApTPS31 F	ATGGAAGAACTGAAAGAAAAAAC
ApTPS32 F	ATGGCTCGAAATGTCGCGAATAAC
ApTPS33 F	ATGAGTACAAAAGATGTTCTTC
ApTPS34 F	ATGGCTGCCAATGCCATAAC
ApTPS35 F	ATGACCATGGCTGCCATAAC
ApTPS1 R	TCAGAAGTAACGGCGGGTAT
ApTPS2 R	TCACAGCACTTTTTCGAACAGTAC
ApTPS3 R	TCATACAATAGGCTCGAAGAG
ApTPS4 R	TTACAGCACTCTTTCAAAGAG
ApTPS5 R	TTATCTTACCACAGAAACAGGGTTG
ApTPS6 R	TCAACTTTGAATAATATGAGGAAG
ApTPS7 R	TCAACTTTCAACAATACGAGGAAG
ApTPS8 R	TCACAGAGCTTGAATTAGTG
ApTPS9 R	AUAP
ApTPS10 R	TCAGACAGTAGAAAGCTCCAG
ApTPS11 R	TCAGCACGTGGCGTCGTCGTC
ApTPS12 R	TTAGGTAACTACTGGTTGAAG
ApTPS13 R	CTAACCCCCCCACTCGACAG
ApTPS14 R	TCAATTGATTGTTATGGGATG
ApTPS15 R	TCAAATTGGAACTGGATTTAC
ApTPS16 R	TCAGATGATTATGGGGTCCAAAAG
ApTPS17 R	TCAAACGATTAGGGGAAGTAC
ApTPS18 R	TCATATGACTATGGGGTCCAAAAG
ApTPS19 R	TTAAAAGACTATGGGGTGGAC
ApTPS20 R	CTAACTAATCTTGGAGGAAAAC
ApTPS21 R	TCACAGATGCAAAGGTTGGAC
ApTPS22 R	TTACTGATCAATAGGGTTAAAAAG
ApTPS23 R	TCAAGCTGTTGAATCAATTGCTATG
ApTPS24 R	TCAAATTGCTAGAGGAGTGAAG
ApTPS25 R	TCAAATATTAATAGGCTCTAAG
ApTPS26 R	TCAATTATCAATTTGTTCAAAAAGTAG
ApTPS27 R	TTAGTATGTTATTGGCTTCAAAAG
ApTPS28 R	TCAAATCTTAATTGGATCGAAAAG
ApTPS29 R	TTAGGTAACTACTGGTTCAAGCAG
ApTPS30 R	TTAAAGGGTCATGGGATGGAC
ApTPS31 R	TCAATTTTTAATTGGATTGTAAAG
ApTPS32 R	TTAAATTTTGATGGGATCCAC
ApTPS33 R	CTAATATTTTATTGGATCGAC
ApTPS34 R	CTAAGTAGTTAGAAGAGGCAG
ApTPS35 R	TTAGTTAGAACACGTGATGCTG
3'RACE Primer
Adapter Primer (AP)	GGCCACGCGTCGACTAGTACTTTTTTTTTTTTTTTTTT
Abridged Universal Amplification (AUAP)	GGCCACGCGTCGACTAGTAC
Primers for vector construction
pESC-ApTPS1 Not F	GAATTCAACCCTCACTAAAGGGCGGCCGCAATGCCTTTGTTTTCCCTCCTC
pESC-ApTPS2 Not F	GAATTCAACCCTCACTAAAGGGCGGCCGCAATGTCCTCCTTGTTATTCCAC
pESC-ApTPS3 Not F	GAATTCAACCCTCACTAAAGGGCGGCCGCAATGTATGTATCTATGACCAAAC
pESC-ApTPS4 Not F	GAATTCAACCCTCACTAAAGGGCGGCCGCAATGGCGTCTGCATTTGCTCCTC
pESC-ApTPS5 Not F	GAATTCAACCCTCACTAAAGGGCGGCCGCAATGTCTCTTCAGCTCTCAGCTTC
pESC-ApTPS6 Not F	GAATTCAACCCTCACTAAAGGGCGGCCGCAATGGTGCCGGCCGGGGAATATTC
pESC-ApTPS7 Not F	GAATTCAACCCTCACTAAAGGGCGGCCGCAATGTCATCAGCCAACGGCTATC
pESC-ApTPS12 Not F	GAATTCAACCCTCACTAAAGGGCGGCCGCAATGCATGCATTAGCAGTTCATAATTTG
pESC-ApTPS13 Not F	GAATTCAACCCTCACTAAAGGGCGGCCGCAATGGCCGCCGCCTGTCGCCGCCGCTC
pESC-ApTPS15 Not F	GAATTCAACCCTCACTAAAGGGCGGCCGCAATGAGTTTTGGATTGTTAACTG
pESC-ApTPS16 Not F	GAATTCAACCCTCACTAAAGGGCGGCCGCAATGGCTAAAGAATTAGCGCTG
pESC-ApTPS17 Not F	GAATTCAACCCTCACTAAAGGGCGGCCGCAATGGCTGGAAAATTTGTGCAG
pESC-ApTPS18 Not F	GAATTCAACCCTCACTAAAGGGCGGCCGCAATGGCCCATGAATTTGTGCTG
pESC-ApTPS20 Not F	GAATTCAACCCTCACTAAAGGGCGGCCGCAATGATGAATCTCTTCCATCCTC
pESC-ApTPS23 Not F	GAATTCAACCCTCACTAAAGGGCGGCCGCAATGGCTATGGCTATGGCTTTTAC
pESC-ApTPS24 Not F	GAATTCAACCCTCACTAAAGGGCGGCCGCAATGGCTTGTTCATTCGGCACCAC
pESC-ApTPS25 Not F	GAATTCAACCCTCACTAAAGGGCGGCCGCAATGAAGTTGATCGACACCCTTC
pESC-ApTPS26 Not F	GAATTCAACCCTCACTAAAGGGCGGCCGCAATGGTTGCTTTGGAACCTAC
pESC-ApTPS27 Not F	GAATTCAACCCTCACTAAAGGGCGGCCGCAATGGCTAAACCATCTTCTGTAAATTC
pESC-ApTPS28 Not F	GAATTCAACCCTCACTAAAGGGCGGCCGCAATGGAACGTAGGGAATTCCATG
pESC-ApTPS29 Not F	GAATTCAACCCTCACTAAAGGGCGGCCGCAATGGAGATGTATGCATCGACAG
pESC-ApTPS30 Not F	GAATTCAACCCTCACTAAAGGGCGGCCGCAATGGAAATCGCAGCGCCGGCCCTTTC
pESC-ApTPS31 Not F	GAATTCAACCCTCACTAAAGGGCGGCCGCAATGGAAGAACTGAAAGAAAAAAC
pESC-ApTPS32 Not F	GAATTCAACCCTCACTAAAGGGCGGCCGCAATGGCTCGAAATGTCGCGAATAAC
pESC-ApTPS33 Not F	GAATTCAACCCTCACTAAAGGGCGGCCGCAATGAGTACAAAAGATGTTCTTC
pESC-ApTPS34 Not F	GAATTCAACCCTCACTAAAGGGCGGCCGCAATGGCTGCCAATGCCATAAC
pESC-ApTPS35 Not F	GAATTCAACCCTCACTAAAGGGCGGCCGCAATGACCATGGCTGCCATAAC
pESC-ApTPS1 Spe R	ATCCTTGTAATCCATCGATACTAGTTCAGAAGTAACGGCGGGTAT
pESC-ApTPS2 Spe R	ATCCTTGTAATCCATCGATACTAGTTCACAGCACTTTTTCGAACAGTAC
pESC-ApTPS3 Spe R	ATCCTTGTAATCCATCGATACTAGTTCATACAATAGGCTCGAAGAG
pESC-ApTPS4 Spe R	ATCCTTGTAATCCATCGATACTAGTTTACAGCACTCTTTCAAAGAG
pESC-ApTPS5 Spe R	ATCCTTGTAATCCATCGATACTAGTTTATCTTACCACAGAAACAGGGTTG
pESC-ApTPS6 Spe R	ATCCTTGTAATCCATCGATACTAGTTCAACTTTGAATAATATGAGGAAG
pESC-ApTPS7 Spe R	ATCCTTGTAATCCATCGATACTAGTTCAACTTTCAACAATACGAGGAAG
pESC-ApTPS12 Spe R	ATCCTTGTAATCCATCGATACTAGTTTAGGTAACTACTGGTTGAAG
pESC-ApTPS13 Spe R	ATCCTTGTAATCCATCGATACTAGTCTAACCCCCCCACTCGACAG
pESC-ApTPS15 Spe R	ATCCTTGTAATCCATCGATACTAGTTCAAATTGGAACTGGATTTAC
pESC-ApTPS16 Spe R	ATCCTTGTAATCCATCGATACTAGTTCAGATGATTATGGGGTCCAAAAG
pESC-ApTPS17 Spe R	ATCCTTGTAATCCATCGATACTAGTTCAAACGATTAGGGGAAGTAC
pESC-ApTPS18 Spe R	ATCCTTGTAATCCATCGATACTAGTTCATATGACTATGGGGTCCAAAAG
pESC-ApTPS20 Spe R	ATCCTTGTAATCCATCGATACTAGTCTAACTAATCTTGGAGGAAAAC
pESC-ApTPS23 Spe R	ATCCTTGTAATCCATCGATACTAGTTCAAGCTGTTGAATCAATTGCTATG
pESC-ApTPS24 Spe R	ATCCTTGTAATCCATCGATACTAGTTCAAATTGCTAGAGGAGTGAAG
pESC-ApTPS25 Spe R	ATCCTTGTAATCCATCGATACTAGTTCAAATATTAATAGGCTCTAAG
pESC-ApTPS26 Spe R	ATCCTTGTAATCCATCGATACTAGTTCAATTATCAATTTGTTCAAAAAGTAG
pESC-ApTPS27 Spe R	ATCCTTGTAATCCATCGATACTAGTTTAGTATGTTATTGGCTTCAAAAG
pESC-ApTPS28 Spe R	ATCCTTGTAATCCATCGATACTAGTTCAAATCTTAATTGGATCGAAAAG
pESC-ApTPS29 Spe R	ATCCTTGTAATCCATCGATACTAGTTTAGGTAACTACTGGTTCAAGCAG
pESC-ApTPS30 Spe R	ATCCTTGTAATCCATCGATACTAGTTTAAAGGGTCATGGGATGGAC
pESC-ApTPS31 Spe R	ATCCTTGTAATCCATCGATACTAGTTCAATTTTTAATTGGATTGTAAAG
pESC-ApTPS32 Spe R	ATCCTTGTAATCCATCGATACTAGTTTAAATTTTGATGGGATCCAC
pESC-ApTPS33 Spe R	ATCCTTGTAATCCATCGATACTAGTCTAATATTTTATTGGATCGAC
pESC-ApTPS34 Spe R	ATCCTTGTAATCCATCGATACTAGTCTAAGTAGTTAGAAGAGGCAG
pESC-ApTPS35 Spe R	ATCCTTGTAATCCATCGATACTAGTTTAGTTAGAACACGTGATGCTG
