# Supplementary material for: Characterization of Terpene Synthases Reveals the Diversity of Terpenoids in Andrographis paniculata
Source: Molecules. 2025 May 18;30(10):2208. doi: 10.3390/molecules30102208 (PMC12114178; doi:10.3390/molecules30102208)
Supplement: Supplementary file 1 [file molecules-30-02208-s001.zip › Table S3 Homology matrix of sub-a ApTPS.xlsx]

## Sheet: Sheet1
	ApTPS12	ApTPS13	ApTPS14	ApTPS15	ApTPS16	ApTPS17	ApTPS18	ApTPS19	ApTPS21	ApTPS23	ApTPS29	ApTPS30	ApTPS32	ApTPS33
ApTPS12	1
ApTPS13	0.285	1
ApTPS14	0.345	0.499	1
ApTPS15	0.378	0.311	0.385	1
ApTPS16	0.338	0.328	0.414	0.41	1
ApTPS17	0.349	0.311	0.406	0.416	0.719	1
ApTPS18	0.351	0.33	0.414	0.423	0.795	0.679	1
ApTPS19	0.347	0.315	0.412	0.429	0.698	0.846	0.677	1
ApTPS21	0.416	0.307	0.416	0.537	0.452	0.438	0.455	0.448	1
ApTPS23	0.332	0.404	0.537	0.397	0.438	0.436	0.455	0.436	0.44	1
ApTPS29	0.873	0.29	0.362	0.402	0.355	0.355	0.364	0.355	0.444	0.347	1
ApTPS30	0.609	0.296	0.342	0.378	0.357	0.366	0.351	0.364	0.397	0.349	0.622	1
ApTPS32	0.393	0.323	0.41	0.556	0.425	0.431	0.438	0.425	0.533	0.429	0.408	0.366	1
ApTPS33	0.378	0.298	0.4	0.668	0.41	0.429	0.423	0.431	0.493	0.395	0.393	0.385	0.507	1
